# Supplementary material for: Serum proteomic profile of wild stump-tailed macaques (Macaca arctoides) infected with malaria parasites in Thailand
Source: PLoS One. 2023 Nov 1;18(11):e0293579. doi: 10.1371/journal.pone.0293579 (PMC10619813; doi:10.1371/journal.pone.0293579)
Supplement: S1 Data — (XLSX) [file pone.0293579.s001.xlsx]

## Sheet: Supplementary
Serum Proteomic Profile of Wild Stump-tailed Macaques (Macaca arctoides) Infected with Malaria Parasites in Thailand
Pakorn Ruengket1, Sittiruk Roytrakul2, Daraka Tongthainan3, Kanokwan Taruyanon4, Bencharong Sangkharak5, Paviga Limudomporn6, Mongkol Pongsuchart6, Chanya Udom6 &, Wirasak Fungfuang6*
1Genetic Engineering and Bioinformatics Program, Graduate School, Kasetsart University, Bangkok, Thailand; 2Functional Ingredients and Food Innovation Research Group, National Center for Genetic Engineering and Biotechnology (BIOTEC), National Science and Technology Development Agency, Pathum Thani, Thailand; 3Faculty of Veterinary Medicine, Rajamongala University of Technology Tawan-ok, Chonburi…
Supplementary 1: 9532 Total Proteins
Supplementary 2: Differeantially expressed proteins
Supplementary 3: 440 Differentially expressed proteins
Supplementary 4: 31 Triple Differentially expressed proteins
Supplementary 5: 142 important protein subsets
Supplementary 6: 9 potential protein subsets

## Sheet: Supplementary 1
Supplementary 1: 9532 Total Proteins																	NI01	NI02	NI03	NI04	NI05	NI06	NI07	NI08	NI09	NI10	NI11	NI12	NI13	NI14	NI15	NI16	MO01	MO02	MO03	MO04	MO05	MO06	MO07	MO08	MO09	MU01	MU02	MU03	MU04	MU05	MU06	MU07
																	-ve	-ve	-ve	-ve	-ve	-ve	-ve	-ve	-ve	-ve	-ve	-ve	-ve	-ve	-ve	-ve	Pct	Pcy	Pk	Pin	Pin	Pin	Pfld	Pfld	Pfld	Pin+Pcy	Pcy+Pfld	Pct+Pfld	Pct+Pfld	Pct+Pfld	Pin+Pcy+Pfld	Pin+Pcy+Pfld
Protein IDs	Entry name	Protein names	Gene names	Organism	Gene ontology (biological process)	Gene ontology (cellular component)	Gene ontology (molecular function)	Peptide	ID Score	t-test p	ANOVA p	Mass stdev (Da)	MH+ (Da)	Kruskal-Walish H	Mann-Whitney U (Infected Vs Non-infected)	Mann-Whitney U (Mono-infected Vs Multiple-infected)	PRA20	PRA03	PRA10	PRA12	PRA14	PRA15	PRA16	PRA17	PRA19	PRA21	PRA22	PRA23	PRA28	PRA29	PRA31	PRA32	PRA11	PRA02	PRA30	PRA04	PRA05	PRA26	PRA06	PRA08	PRA18	PRA13	PRA01	PRA24	PRA25	PRA27	PRA07	PRA09
A0A023JCA5	A0A023JCA5_MACFA	Glutathione transferase (EC 2.5.1.18)	GSTA3	Macaca fascicularis (Crab-eating macaque) (Cynomolgus monkey)			glutathione transferase activity [GO:0004364]	KPPPDAK	9.32	1	1	0.1871	751.522	0.565	0.498	0.491	14.4789	16.1702	16.6272	15.9565	15.6959	15.883	16.2016	15.2494	16.4224	15.4431	15.3424	0	16.177	16.8092	16.2321	16.362	15.4251	16.3777	16.6795	15.9949	16.0278	15.3538	19.3383	15.9368	17.0786	16.0687	15.8138	16.7258	15.5604	16.0003	16.3319	13.0877
A0A075M1S0	A0A075M1S0_MACMU	PRDM9 zinc finger domain protein (Fragment)	PRDM9	Macaca mulatta (Rhesus macaque)				CGQGFSDK	6.05	1	1	0.0910709	897.874	0.237	0.091	0.949	0	0	0	0	18.2908	0	0	0	0	0	0	0	0	0	0	0	0	16.9858	0	0	0	0	0	16.636	18.4176	17.6977	0	0	0	17.4448	0	0
A0A075VSV1	A0A075VSV1_MACFA	Breast cancer type 1 susceptibility protein homolog (EC 2.3.2.27)	BRCA1	Macaca fascicularis (Crab-eating macaque) (Cynomolgus monkey)	cell cycle [GO:0007049]; DNA recombination [GO:0006310]; DNA repair [GO:0006281]; fatty acid biosynthetic process [GO:0006633]; protein autoubiquitination [GO:0051865]; protein K6-linked ubiquitination [GO:0085020]	BRCA1-BARD1 complex [GO:0031436]; chromosome [GO:0005694]; cytoplasm [GO:0005737]	DNA binding [GO:0003677]; ubiquitin-protein transferase activity [GO:0004842]; zinc ion binding [GO:0008270]	NYNQMPVR	18.68	1	1	0.17492	1037.88	0.86	0.596	0.79	16.3662	14.5525	0	13.712	0	15.0792	0	10.5572	13.5702	11.0632	15.1565	16.5406	14.5133	15.4001	17.1446	14.4588	14.5374	0	15.9032	15.854	0	9.65434	15.667	17.2314	15.055	15.323	15.2288	15.3453	15.0008	16.0457	0	0
A0A076JUH9	A0A076JUH9_MACNE	MHC class II antigen (Fragment)	Mane-DRB1	Macaca nemestrina (Pig-tailed macaque)	antigen processing and presentation [GO:0019882]; immune response [GO:0006955]	MHC class II protein complex [GO:0042613]		GVESF	1.45	0.312292	0.312292	0.310112	536.116	0.982	0.91	0.874	16.9734	15.8732	16.5248	18.519	17.0909	14.793	16.9109	0	18.8435	0	16.9114	17.1191	0	0	17.4722	17.153	17.0747	0	17.4297	16.0748	0	17.849	17.1441	16.948	16.6437	15.3576	16.7937	16.6804	16.6668	18.6333	16.1103	16.9322
A0A098CJQ1	A0A098CJQ1_MACFA	MHC class II antigen (Fragment)	Mafa-DPB1	Macaca fascicularis (Crab-eating macaque) (Cynomolgus monkey)	adaptive immune response [GO:0002250]; antigen processing and presentation of peptide or polysaccharide antigen via MHC class II [GO:0002504]	MHC class II protein complex [GO:0042613]		MLTGAGG	2.89	1	1	0.0751498	623.554	0.672	0.455	0.629	0	0	15.7049	16.154	15.3885	15.8181	0	15.9385	0	0	15.9526	15.4672	15.8955	15.8715	15.6143	16.3376	15.6914	0	15.706	14.8813	16.2874	0	18.2918	14.7385	0	14.7911	15.5022	15.4243	14.4586	0	0	16.2374
A0A0A1IV12	A0A0A1IV12_MACFA	MHC class II protein	Mafa-DQB1	Macaca fascicularis (Crab-eating macaque) (Cynomolgus monkey)	adaptive immune response [GO:0002250]; antigen processing and presentation of peptide or polysaccharide antigen via MHC class II [GO:0002504]	integral component of membrane [GO:0016021]; MHC class II protein complex [GO:0042613]		ASVDTVCK	14.18	0.0136328	0.0136328	0.213703	879.168	0.067	0.024	0.711	22.3955	23.0066	21.957	21.6492	21.7768	22.4851	22.9757	22.2463	21.8884	22.0893	23.0263	23.5328	21.0632	21.573	21.556	21.3494	22.4899	22.2358	21.4957	23.8815	23.2044	23.7596	22.7974	23.2415	21.5369	23.3917	22.1611	24.0078	23.1536	21.9526	23.2202	22.5311
A0A0B4J1C9	A0A0B4J1C9_MACMU	Coagulation factor VII (EC 3.4.21.21) (Factor VII heavy chain) (Factor VII light chain) (Serum prothrombin conversion accelerator)	F7	Macaca mulatta (Rhesus macaque)	blood coagulation [GO:0007596]; positive regulation of leukocyte chemotaxis [GO:0002690]; positive regulation of platelet-derived growth factor receptor signaling pathway [GO:0010641]; positive regulation of positive chemotaxis [GO:0050927]; positive regulation of protein kinase B signaling [GO:0051897]; protein processing [GO:0016485]	extracellular space [GO:0005615]; serine-type peptidase complex [GO:1905286]	calcium ion binding [GO:0005509]; serine-type endopeptidase activity [GO:0004252]	TLPASPMR	2.98	1	1	0.232434	884.825	0.466	0.222	0.821	16.1858	16.5123	0	0	16.4962	0	15.9683	16.2986	0	16.6333	15.065	0	16.8592	17.366	17.0145	0	0	15.1358	0	16.1079	16.4597	16.8134	0	0	0	16.3428	15.0253	16.5886	15.9508	0	0	0
A0A0F7VH87	A0A0F7VH87_MACFA	MHC class II antigen (Fragment)	Mamu-DPB1	Macaca fascicularis (Crab-eating macaque) (Cynomolgus monkey)	adaptive immune response [GO:0002250]; antigen processing and presentation of peptide or polysaccharide antigen via MHC class II [GO:0002504]	MHC class II protein complex [GO:0042613]		TVTQMALLLILLTSVVQGR	1.81	1	1	0.299454	2073.14	0.176	0.602	0.11	0	17.1089	15.8178	15.3497	0	0	0	0	0	0	0	0	0	0	0	0	15.1981	0	0	0	0	0	0	0	0	0	17.3975	16.6044	0	17.6856	0	0
A0A0G4NS21	A0A0G4NS21_MACFA	B protein (MHC class I protein)	Mafa-B B	Macaca fascicularis (Crab-eating macaque) (Cynomolgus monkey)	antigen processing and presentation [GO:0019882]; immune response [GO:0006955]	integral component of membrane [GO:0016021]		FRAYVEGECVESLR	3.22	1	1	0.315737	1716.03	0.118	0.048	0.403	0	0	18.5128	0	18.7642	17.9447	18.9841	18.7582	19.1954	15.2183	0	19.1462	0	0	0	18.6684	16.6836	0	0	0	0	0	0	0	18.0558	17.234	16.9829	0	18.003	0	0	0
A0A0G4NS63	A0A0G4NS63_MACFA	MHC class I antigen (MHC class I protein)	Mafa-A1	Macaca fascicularis (Crab-eating macaque) (Cynomolgus monkey)	antigen processing and presentation [GO:0019882]; immune response [GO:0006955]	integral component of membrane [GO:0016021]		APVDLQNLR	7.42	1	1	0.331899	1026.17	0.306	0.235	0.331	0	0	0	0	0	0	0	14.9083	0	0	0	16.3191	0	16.3871	0	0	0	0	16.7772	16.4914	16.1645	0	15.7204	0	0	0	0	0	15.9191	15.5129	0	0
A0A0H4LDT8	A0A0H4LDT8_MACMU	Immunglobulin light chain variable region (Fragment)		Macaca mulatta (Rhesus macaque)				YVSWYR	6.69	1	1	0.213742	873.893	0.367	0.819	0.18	0	0	14.7555	0	16.8081	16.573	15.1221	0	0	0	0	0	16.3396	15.9974	16.3251	0	16.4526	15.7011	0	0	15.2188	0	0	0	0	0	16.6106	16.6455	15.363	17.0845	0	0
A0A0H4LJI9	A0A0H4LJI9_MACMU	Immunglobulin light chain variable region (Fragment)		Macaca mulatta (Rhesus macaque)				GTRLTVL	4.19	1	1	0.073132	758.669	0.607	0.317	1	0	0	0	0	0	0	0	0	16.2961	0	0	0	0	0	0	0	0	0	0	0	0	0	0	0	0	0	0	0	0	0	0	0
A0A0K0N4P9	A0A0K0N4P9_MACMU	2'-5' oligoadenylate synthase (EC 2.7.7.84) (Fragment)	OAS1	Macaca mulatta (Rhesus macaque)	defense response to virus [GO:0051607]; innate immune response [GO:0045087]	cytoplasm [GO:0005737]	2'-5'-oligoadenylate synthetase activity [GO:0001730]; double-stranded RNA binding [GO:0003725]	MQINXAIDIICGFLK	6	1	1	0.0439062	1750.41	0.851	0.952	0.543	12.3263	16.0544	0	16.2396	15.3494	14.62	0	0	0	0	0	0	0	14.9778	14.7636	0	0	0	0	14.6929	0	0	14.8497	15.0169	12.5898	14.8696	0	14.092	14.2086	13.0169	0	13.6018
A0A0K0N4Q3	A0A0K0N4Q3_MACFA	2'-5' oligoadenylate synthase (EC 2.7.7.84) (Fragment)	OAS1	Macaca fascicularis (Crab-eating macaque) (Cynomolgus monkey)	defense response to virus [GO:0051607]; innate immune response [GO:0045087]	cytoplasm [GO:0005737]	2'-5'-oligoadenylate synthetase activity [GO:0001730]; double-stranded RNA binding [GO:0003725]	GSSYPVXVSK	2.95	1	1	0.199941	1086.19	0.722	0.859	0.543	12.8613	0	15.7972	0	0	0	14.0612	13.403	0	14.208	13.1719	7.73606	15.8093	13.1872	0	0	0	0	0	12.7686	15.1466	14.7152	0	12.6952	12.1952	0	14.8405	0	17.6638	0	14.3263	13.4185
A0A0K0P8R6	A0A0K0P8R6_MACLI	NADH-ubiquinone oxidoreductase chain 5 (EC 7.1.1.2)	ND5	Macaca leonina (Northern pig-tailed macaque) (Macaca nemestrina leonina)	ATP synthesis coupled electron transport [GO:0042773]	integral component of membrane [GO:0016021]; mitochondrial inner membrane [GO:0005743]; respirasome [GO:0070469]	NADH dehydrogenase (ubiquinone) activity [GO:0008137]	MISQAHTTASMTMTPQKGMIK	2.89	1	1	2.74e-12	2325.55	0.96	0.777	0.958	12.4086	12.0032	0	12.8445	13.0036	0	8.68417	13.6486	13.1797	12.6413	12.9228	12.1209	11.0836	13.4674	0	12.7804	11.3204	12.8069	13.148	14.4089	0	12.276	13.2947	0	12.2223	11.2825	14.2833	10.9723	13.621	0	10.6332	13.5947
A0A0M4UN80	A0A0M4UN80_MACFA	Major histocompatibility complex class I antigen (Fragment)	Mafa-B	Macaca fascicularis (Crab-eating macaque) (Cynomolgus monkey)		integral component of membrane [GO:0016021]		SSGGKGGNYSQAA	9.01	1	1	0.299525	1183.65	0.263	0.702	0.087	15.5447	15.4434	0	0	14.9742	0	0	0	0	0	0	13.8786	16.5389	15.9335	0	15.6787	14.4998	0	16.0177	0	15.8309	0	15.8704	14.928	15.6301	14.441	0	0	14.152	0	14.6969	0
A0A0M7B5E2	A0A0M7B5E2_MACNE	MHC class I protein	Mane-B	Macaca nemestrina (Pig-tailed macaque)	antigen processing and presentation [GO:0019882]; immune response [GO:0006955]	integral component of membrane [GO:0016021]		MAVMAAR	7.56	1	1	0.107338	763.245	0.265	0.219	0.221	14.681	0	0	0	0	15.613	0	16.1554	15.1835	0	0	16.1919	16.6674	14.587	15.0564	14.0082	14.8295	11.6006	0	15.0681	0	0	0	15.914	14.5617	12.809	0	0	14.8101	0	0	0
A0A0N7AIB4	A0A0N7AIB4_MACSL	NADH-ubiquinone oxidoreductase chain 4 (EC 7.1.1.2)	ND4	Macaca silenus (Lion-tailed macaque)	ATP synthesis coupled electron transport [GO:0042773]	integral component of membrane [GO:0016021]; mitochondrial membrane [GO:0031966]; respirasome [GO:0070469]	NADH dehydrogenase (ubiquinone) activity [GO:0008137]	MIIPTTXLLPMTWLSK	2.19	1	1	0.257192	1835.18	0.819	0.567	0.782	0	0	16.2686	17.1446	16.8009	0	18.0758	0	0	0	0	0	0	17.7322	0	16.2736	16.1645	15.8743	0	18.4958	0	0	0	17.2034	16.6795	0	0	0	16.4126	15.0338	16.9069	16.1827
A0A0P0HR78	A0A0P0HR78_MACFA	MHC class II protein (Fragment)	Mafa-DPB	Macaca fascicularis (Crab-eating macaque) (Cynomolgus monkey)	adaptive immune response [GO:0002250]; antigen processing and presentation of peptide or polysaccharide antigen via MHC class II [GO:0002504]	MHC class II protein complex [GO:0042613]		TATPENYVYQRR	5.94	1	1	0.155125	1498.33	0.584	0.556	0.367	15.1541	0	15.8008	15.3553	17.017	15.1522	16.1078	13.3595	0	15.3007	0	0	14.7609	14.0582	0	17.2616	15.623	0	14.2705	15.6177	16.5882	16.5119	0	15.569	15.5011	14.3186	14.9749	0	14.8376	15.9555	12.6682	15.508
A0A0P1L5R1	A0A0P1L5R1_MACMU	A1 protein (MHC class 1 protein)	Mamu-A1 A1	Macaca mulatta (Rhesus macaque)	antigen processing and presentation [GO:0019882]; immune response [GO:0006955]	integral component of membrane [GO:0016021]		GNLGNLLR	4.59	1	1	0.055859	856.194	0.511	0.937	0.366	0	14.768	13.8541	13.4787	13.5385	15.0944	13.9167	14.8951	0	0	0	14.7459	0	14.5457	0	0	14.3055	0	0	13.4766	0	12.6982	0	15.3252	0	15.139	15.1064	16.1217	13.6836	0	0	0
A0A0P1L6X0	A0A0P1L6X0_MACMU	B protein (MHC class 1 protein)	Mamu-B B	Macaca mulatta (Rhesus macaque)	antigen processing and presentation [GO:0019882]; immune response [GO:0006955]	integral component of membrane [GO:0016021]		DSAQGSDESLMA	5.13	1	1	0.184169	1226.7	0.219	0.451	0.266	14.5974	17.4817	15.1246	14.2055	14.5984	15.4246	14.9291	15.5005	13.509	0	15.9743	13.7532	14.9361	15.6143	15.3724	0	15.4289	15.8333	15.6202	13.9709	15.9335	13.2884	15.933	15.5866	16.2515	16.1408	13.3005	14.606	14.0528	9.23101	0	16.0104
A0A0S1YBJ0	A0A0S1YBJ0_MACSY	Myxovirus resistance 2 protein (Fragment)	Mx2	Macaca sylvanus (Barbary macaque)			GTPase activity [GO:0003924]; GTP binding [GO:0005525]	IYRLTQ	8.23	0.322319	0.322319	0.233225	792.533	0.4	0.214	0.711	18.2459	17.2167	18.4813	17.7577	18.3747	17.5728	17.8812	19.1734	18.5512	17.3298	17.7001	18.1906	17.5814	17.2308	18.7005	18.3275	18.4286	19.3455	17.9039	18.1946	17.7441	18.0935	18.9117	18.3113	18.5169	19.1497	18.2067	18.7589	17.3932	18.0545	18.5628	0
A0A0S4XKA8	A0A0S4XKA8_MACFA	MHC class I protein	Mafa-A1	Macaca fascicularis (Crab-eating macaque) (Cynomolgus monkey)		integral component of membrane [GO:0016021]		TATLTYR	6.77	1	1	0.147464	824.728	0.08	0.89	0.036	0	0	0	0	5.9527	13.6504	0	14.7773	0	0	0	0	0	0	0	0	0	0	0	0	0	0	0	0	0	15.4552	15.2405	10.1958	0	0	0	0
A0A0S4XKK9	A0A0S4XKK9_MACFA	MHC class I protein	Mafa-B	Macaca fascicularis (Crab-eating macaque) (Cynomolgus monkey)	antigen processing and presentation [GO:0019882]; immune response [GO:0006955]	integral component of membrane [GO:0016021]		SSGEK	2.53	0.445201	0.445201	0.11362	507.007	0.92	0.684	0.956	18.1429	0	16.8676	16.9849	18.9508	20.4917	16.6751	15.2081	17.6709	16.649	0	16.0934	15.1495	0	0	0	18.9631	0	0	11.9242	0	0	18.0343	18.1442	16.4262	17.8812	18.1729	15.5172	0	0	16.8901	0
A0A0U1XZM9	A0A0U1XZM9_MACNG	NADH-ubiquinone oxidoreductase chain 1 (EC 7.1.1.2)	ND1	Macaca nigra (Celebes black macaque) (Crested black macaque)		integral component of membrane [GO:0016021]; mitochondrial inner membrane [GO:0005743]	NADH dehydrogenase (ubiquinone) activity [GO:0008137]	AAHPRFR	3.29	1	1	0.119084	854.394	0.933	0.879	0.788	15.1988	0	13.0682	13.9079	14.1287	13.5907	15.4793	15.5631	15.7173	15.633	14.5765	16.3543	0	0	11.8212	0	12.2713	16.1257	15.8669	0	15.1621	15.4988	0	14.4521	14.0127	16.2705	15.6393	0	0	15.9799	10.1352	0
A0A0U5NMN3	A0A0U5NMN3_MACNE	MHC class II protein	Mane-DQB1	Macaca nemestrina (Pig-tailed macaque)	adaptive immune response [GO:0002250]; antigen processing and presentation of peptide or polysaccharide antigen via MHC class II [GO:0002504]	integral component of membrane [GO:0016021]; MHC class II protein complex [GO:0042613]		SQKEE	12.58	0.720841	0.720841	0.190871	620.518	0.608	0.498	0.427	15.7898	15.6148	15.9885	16.0219	18.3344	16.305	17.0707	16.2769	16.2948	16.8395	15.939	15.6718	17.0298	16.6241	15.8836	18.6731	15.8602	15.4673	17.0662	16.3485	16.2079	16.0625	21.8317	16.5424	15.782	16.1556	16.1841	16.5357	15.3049	16.0178	16.901	15.2127
A0A146J8U1	A0A146J8U1_MACFA	Major histocompatibility complex class I antigen (Fragment)	Mafa-E	Macaca fascicularis (Crab-eating macaque) (Cynomolgus monkey)				DTAQTLR	10.17	0.201028	0.201028	0.196118	805.387	0.272	0.113	0.491	15.1905	16.0488	15.3174	15.722	15.9748	15.1782	15.6586	15.2749	14.7491	15.2014	15.2904	15.6095	15.2028	15.3878	15.7099	14.7502	14.7611	15.8638	15.1655	16.3401	15.911	14.3308	16.875	16.1679	16.0111	15.1989	15.2963	15.7404	15.8182	15.9248	15.2512	16.0043
A0A171P0Z6	A0A171P0Z6_MACFA	Carboxylic ester hydrolase (EC 3.1.1.-)		Macaca fascicularis (Crab-eating macaque) (Cynomolgus monkey)			hydrolase activity [GO:0016787]	MDSGVR	6.82	0.738456	0.738456	0.218984	680.649	0.443	0.235	0.791	0	17.8945	17.5134	18.3233	18.2064	17.7748	17.2945	17.5046	20.3571	18.78	20.0772	19.0912	18.4329	17.6222	16.9355	19.0328	17.3874	19.7486	18.2867	19.1631	18.062	0	20.4146	18.4658	18.1708	18.2079	19.5055	17.8127	21.7801	18.2584	19.1353	17.8654
A0A172R2F4	A0A172R2F4_MACFA	Rearranged Ig variable region VDJ (Fragment)	IGH	Macaca fascicularis (Crab-eating macaque) (Cynomolgus monkey)				LSGRVR	4.79	1	1	2.3e-13	687.425	0.355	0.152	0.868	16.1209	0	0	0	0	0	0	16.0878	14.5755	14.0768	15.1993	0	0	0	0	0	15.5304	16.5337	0	0	14.97	0	0	15.368	14.4202	15.1985	15.22	0	0	0	15.5061	15.6796
A0A172R2H9	A0A172R2H9_MACFA	Rearranged Ig variable region VDJ (Fragment)	IGH	Macaca fascicularis (Crab-eating macaque) (Cynomolgus monkey)				GPSVFPLAPSSR	64.56	1	1	0.205091	1214.86	0.352	0.88	0.101	21.0092	22.043	17.7432	21.1477	17.401	19.2004	20.321	18.9704	22.3134	18.0849	20.2844	20.7758	19.7085	18.8528	0	19.6924	21.6639	16.7772	19.9159	20.4796	21.911	19.826	17.597	20.1721	20.802	21.3454	17.1761	0	19.7963	0	19.771	19.9932
A0A172WZ47	A0A172WZ47_MACFA	MHC class II protein (Fragment)	Mafa-DQA	Macaca fascicularis (Crab-eating macaque) (Cynomolgus monkey)	adaptive immune response [GO:0002250]; antigen processing and presentation of peptide or polysaccharide antigen via MHC class II [GO:0002504]	MHC class II protein complex [GO:0042613]		VEHWGLDEPLLKHW	7.79	1	1	0.0524935	1753.48	0.936	0.79	0.872	0	14.6722	16.8928	16.8618	15.7271	15.4534	15.9687	12.8397	12.9328	0	14.1654	16.005	15.9787	0	0	13.8733	16.8746	11.2075	0	16.6828	0	0	16.322	12.8426	13.8928	0	15.3033	15.5734	0	16.4492	13.4354	15.9882
A0A1D5Q062	A0A1D5Q062_MACMU	Cytochrome b-561 (Cytochrome b561)	CYB561	Macaca mulatta (Rhesus macaque)	electron transport chain [GO:0022900]	integral component of membrane [GO:0016021]; transport vesicle membrane [GO:0030658]	ferric-chelate reductase activity [GO:0000293]; metal ion binding [GO:0046872]	EAGLTVTAVR	2.96	1	1	8.03e-13	1015.45	0.377	0.446	0.221	15.0578	0	11.9112	13.5089	0	0	0	15.2318	13.582	0	0	0	13.7959	10.1131	13.2205	0	14.0233	0	0	0	0	12.668	0	0	0	14.3941	14.8557	14.5282	0	0	0	0
A0A1D5Q071	A0A1D5Q071_MACMU	Phosphatidylinositol-3,4,5-trisphosphate 5-phosphatase (EC 3.1.3.86)	INPPL1	Macaca mulatta (Rhesus macaque)	immune system process [GO:0002376]; phosphatidylinositol dephosphorylation [GO:0046856]	cytoskeleton [GO:0005856]; cytosol [GO:0005829]; filopodium [GO:0030175]; lamellipodium [GO:0030027]; membrane [GO:0016020]; nuclear speck [GO:0016607]	hydrolase activity [GO:0016787]; SH3 domain binding [GO:0017124]	LHSEVDK	8.55	0.596819	0.596819	0.157201	826.612	0.132	0.062	0.534	0	0	16.5577	0	0	0	16.8934	0	16.6797	17.8925	0	0	0	0	0	0	0	0	16.9748	20.357	0	0	20.879	20.2392	18.5297	16.3275	0	18.4508	0	0	0	20.9321
A0A1D5Q0C1	A0A1D5Q0C1_MACMU	Myosin XVA	MYO15A	Macaca mulatta (Rhesus macaque)	actin filament organization [GO:0007015]; inner ear morphogenesis [GO:0042472]; locomotory behavior [GO:0007626]; sensory perception of sound [GO:0007605]; vesicle transport along actin filament [GO:0030050]	actin-based cell projection [GO:0098858]; actin cytoskeleton [GO:0015629]; cytoplasm [GO:0005737]; myosin complex [GO:0016459]; stereocilium [GO:0032420]; vesicle [GO:0031982]	actin-dependent ATPase activity [GO:0030898]; actin filament binding [GO:0051015]; ATP binding [GO:0005524]; microfilament motor activity [GO:0000146]	LLEPPEEPMQTRLHR	11.22	1	1	0.0761959	1847.13	0.783	0.75	0.534	0	17.4674	16.4933	15.92	0	15.9773	16.9574	16.6856	0	14.8508	17.9573	0	0	0	0	17.905	15.5154	17.3468	16.5566	17.8662	0	0	0	0	16.961	0	0	0	0	13.965	17.1103	17.1281
A0A1D5Q0G2	A0A1D5Q0G2_MACMU	Allantoicase	ALLC	Macaca mulatta (Rhesus macaque)		collagen trimer [GO:0005581]	carbohydrate binding [GO:0030246]	APATGR	6.32	1	1	0.0317366	569.419	0.637	0.408	0.611	0	16.4641	17.349	16.1195	17.3285	17.9972	21.5834	21.7777	0	0	19.4967	14.6765	0	0	0	14.9967	16.0147	17.5125	6.85046	0	0	20.8901	0	0	17.8366	16.4196	17.0525	0	0	0	0	17.6393
A0A1D5Q0J5	A0A1D5Q0J5_MACMU	Collybistin (Rac/Cdc42 guanine nucleotide exchange factor 9) (Rho guanine nucleotide exchange factor 9)	ARHGEF9	Macaca mulatta (Rhesus macaque)		cytoplasm [GO:0005737]; postsynaptic density [GO:0014069]	guanyl-nucleotide exchange factor activity [GO:0005085]	QKGVNSAR	8.07	0.644653	0.644653	0.131595	860.478	0.474	0.838	0.235	0	0	14.2405	15.0471	17.2137	0	15.6758	0	0	0	15.3947	16.1158	16.4216	0	0	0	15.7817	16.608	14.5631	0	0	0	16.865	16.2048	0	13.9794	15.5682	0	0	0	0	13.0429
A0A1D5Q0M4	A0A1D5Q0M4_MACMU	Zinc finger protein 483	ZNF483	Macaca mulatta (Rhesus macaque)	regulation of transcription, DNA-templated [GO:0006355]	nucleus [GO:0005634]	nucleic acid binding [GO:0003676]	EVLLENFR	31.83	1	1	0.520235	1018.54	0.646	0.821	0.315	17.4486	16.8741	17.0392	16.7506	17.8602	16.02	17.0037	16.2926	17.3876	17.6149	17.7146	17.312	17.5193	17.4793	17.0202	16.9349	17.3221	17.3641	17.2305	16.9958	17.2235	16.8119	19.1398	17.411	17.0487	16.9892	16.6256	17.0347	17.3684	17.1295	17.4958	16.8373
A0A1D5Q0N8	A0A1D5Q0N8_MACMU	Cell growth regulator with ring finger domain 1	CGRRF1	Macaca mulatta (Rhesus macaque)			metal ion binding [GO:0046872]	MRMTGK	6.53	0.87173	0.87173	0.21355	756.345	0.824	0.806	0.634	0	16.1793	15.8215	15.2764	15.9893	16.354	15.146	16.2471	14.9115	15.7712	15.5964	15.5481	15.8537	15.1543	15.0986	15.2468	16.0313	15.8084	0	15.6818	15.6975	14.528	18.3229	15.6289	15.2862	15.1131	15.3376	14.2083	15.7781	15.1684	15.7574	15.9014
A0A1D5Q0P0	A0A1D5Q0P0_MACMU	TRAF-type domain-containing protein	XAF1	Macaca mulatta (Rhesus macaque)	apoptotic process [GO:0006915]; mitochondrion organization [GO:0007005]; response to interferon-beta [GO:0035456]	mitochondrion [GO:0005739]; nucleoplasm [GO:0005654]	zinc ion binding [GO:0008270]	QVRNFS	1.43	1	1	6.88e-13	751.467	0.494	0.786	0.232	15.0073	0	14.5173	14.4609	14.3866	16.9001	14.8284	16.6468	0	0	0	13.3077	14.8947	15.8393	0	0	14.7586	14.8546	0	0	14.4504	0	16.4975	15.8826	14.9588	13.9005	0	15.0113	0	13.7756	14.198	0
A0A1D5Q100	A0A1D5Q100_MACMU	SPG11 vesicle trafficking associated, spatacsin	SPG11	Macaca mulatta (Rhesus macaque)				AKMAAEEGAGNAASAGGSR	7.06	1	1	0.0320107	1705.61	0.616	0.359	0.748	0	0	0	18.1935	15.2087	0	0	0	0	0	0	0	0	13.4832	0	0	0	18.8997	0	0	17.2465	0	0	15.8601	0	17.8452	14.5458	0	0	0	0	0
A0A1D5Q106	A0A1D5Q106_MACMU	Non-specific protein-tyrosine kinase (EC 2.7.10.2)	PTK2	Macaca mulatta (Rhesus macaque)	angiogenesis [GO:0001525]; signal complex assembly [GO:0007172]	cell projection [GO:0042995]; cytoskeleton [GO:0005856]; focal adhesion [GO:0005925]; plasma membrane [GO:0005886]	ATP binding [GO:0005524]; non-membrane spanning protein tyrosine kinase activity [GO:0004715]	LGCLEIR	7.34	1	1	0.0235298	859.57	0.354	0.152	0.634	0	15.5591	0	14.1933	14.6007	16.8034	14.1878	14.1875	16.7341	13.1212	13.2587	13.9506	15.0722	14.2226	15.0902	13.674	14.4303	17.142	15.0211	14.3556	15.2153	14.0866	14.9868	13.9069	15.1933	17.4891	17.4345	15.6607	14.4866	0	15.1848	0
A0A1D5Q186	A0A1D5Q186_MACMU	Bridging integrator 1	BIN1	Macaca mulatta (Rhesus macaque)	regulation of endocytosis [GO:0030100]	cytoplasm [GO:0005737]		AMHEASK	2.87	1	1	0.00444009	772.483	0.186	0.075	0.587	0	0	15.1876	0	12.9437	13.4665	14.9638	14.2537	12.9926	0	0	0	0	15.4118	13.609	0	13.9472	0	0	0	0	0	0	0	14.7358	0	13.5951	0	0	0	0	0
A0A1D5Q1C3	A0A1D5Q1C3_MACMU	Solute carrier family 16 member 4	SLC16A4	Macaca mulatta (Rhesus macaque)		integral component of membrane [GO:0016021]	transmembrane transporter activity [GO:0022857]	NVHIK	7.07	1	1	0.14181	609.905	0.444	0.909	0.221	0	0	0	16.7881	0	16.603	16.1557	0	0	0	0	0	15.0345	15.6688	0	0	14.6523	0	0	0	16.3367	0	17.7725	0	15.4312	0	15.5839	0	0	0	0	0
A0A1D5Q1K8	A0A1D5Q1K8_MACMU	Bromodomain testis associated	BRDT	Macaca mulatta (Rhesus macaque)	chromatin remodeling [GO:0006338]; histone displacement [GO:0001207]; male meiosis I [GO:0007141]; positive regulation of transcription involved in meiotic cell cycle [GO:0051039]; regulation of RNA splicing [GO:0043484]; spermatogenesis [GO:0007283]	nucleus [GO:0005634]	lysine-acetylated histone binding [GO:0070577]	VNNSNENPR	8.73	0.0209062	0.0209062	0.199583	1040.69	0.776	0.597	0.672	15.6918	13.6058	17.6402	16.2697	13.2679	0	17.8271	0	15.5341	15.6702	14.8071	15.8723	16.0153	15.2522	14.8192	15.9258	14.824	0	14.5527	16.4036	15.8264	16.441	15.6258	17.2294	14.5643	16.1589	0	16.0401	17.2408	15.2502	15.7547	15.7774
A0A1D5Q1V5	A0A1D5Q1V5_MACMU	Uncharacterized protein	CCN5	Macaca mulatta (Rhesus macaque)		extracellular space [GO:0005615]; nucleus [GO:0005634]	insulin-like growth factor binding [GO:0005520]	AGSAGDMR	5.69	1	1	0.277417	781.012	0.298	0.97	0.153	15.006	15.5136	15.1456	15.0276	15.782	16.1616	15.1998	15.6433	15.7269	15.1428	15.9187	15.6457	16.9516	14.2378	15.9	16.4992	13.6929	16.1152	15.0218	15.4971	15.4309	15.6572	18.1174	15.1093	14.7138	15.9119	16.2112	15.4509	15.7675	15.9093	15.4259	15.7997
A0A1D5Q225	A0A1D5Q225_MACMU	Poly(ADP-ribose) polymerase family member 12	PARP12	Macaca mulatta (Rhesus macaque)			metal ion binding [GO:0046872]	NPTTG	11.07	1	1	0.440993	488.055	0.186	0.081	0.378	15.8887	0	0	0	16.793	0	0	16.2699	0	0	0	0	18.0689	0	0	17.2967	0	0	0	0	17.2531	0	0	0	0	0	0	0	0	0	0	0
A0A1D5Q236	A0A1D5Q236_MACMU	Vav guanine nucleotide exchange factor 2	VAV2	Macaca mulatta (Rhesus macaque)	intracellular signal transduction [GO:0035556]		guanyl-nucleotide exchange factor activity [GO:0005085]; metal ion binding [GO:0046872]	SIVNHTK	7.94	1	1	0.162337	798.597	0.722	0.454	0.821	0	0	16.3819	16.6145	13.458	0	0	0	18.8242	0	20.4687	0	0	18.0605	0	0	15.9659	0	0	19.0452	0	0	0	17.4236	20.1766	13.7492	17.9933	0	0	0	18.6668	18.6365
A0A1D5Q291	A0A1D5Q291_MACMU	Galectin	LGALSL	Macaca mulatta (Rhesus macaque)			carbohydrate binding [GO:0030246]	QQAAASVQVRGR	12.82	1	1	0.38628	1270.38	0.029	0.111	0.034	20.3935	19.7178	17.0785	18.8044	17.6482	22.0601	16.2465	16.4238	19.1388	0	0	0	18.7173	0	0	0	0	0	0	0	0	0	0	0	15.3439	19.7274	17.59	20.1316	0	0	0	19.3895
A0A1D5Q296	A0A1D5Q296_MACMU	Multivesicular body subunit 12B	MVB12B	Macaca mulatta (Rhesus macaque)	protein transport [GO:0015031]	ESCRT I complex [GO:0000813]; late endosome membrane [GO:0031902]		QAWAIARTPASLVFP	8.71	1	1	0.174976	1627.94	0.788	0.502	0.927	0	0	0	0	0	0	0	0	0	0	0	0	16.9402	0	0	0	18.38	0	0	0	0	0	0	0	0	0	17.6108	0	0	0	0	0
A0A1D5Q2M0	A0A1D5Q2M0_MACMU	DnaJ homolog subfamily C member 3	DNAJC3	Macaca mulatta (Rhesus macaque)	cellular response to cold [GO:0070417]; negative regulation of apoptotic process [GO:0043066]; negative regulation of endoplasmic reticulum stress-induced eIF2 alpha phosphorylation [GO:1903912]; positive regulation of translation initiation in response to endoplasmic reticulum stress [GO:0036494]; proteolysis involved in cellular protein catabolic process [GO:0051603]	cytosol [GO:0005829]; endoplasmic reticulum lumen [GO:0005788]	chaperone binding [GO:0051087]; misfolded protein binding [GO:0051787]; protein kinase binding [GO:0019901]; protein kinase inhibitor activity [GO:0004860]	YTDATSK	11.74	1	1	0.146493	782.777	0.279	0.325	0.158	0	0	18.2919	18.4836	17.6336	19.8355	18.3651	18.5355	16.7583	0	16.7019	0	17.0763	0	13.0171	0	0	0	0	0	0	0	18.3776	17.2871	16.0826	18.9586	16.1469	0	0	16.5453	18.4577	15.6014
A0A1D5Q2N3	A0A1D5Q2N3_MACMU	PseudoU_synth_2 domain-containing protein	RPUSD1	Macaca mulatta (Rhesus macaque)	pseudouridine synthesis [GO:0001522]		pseudouridine synthase activity [GO:0009982]; RNA binding [GO:0003723]	ALPRTPVPHIR	7.26	1	1	0.041766	1257.03	0.636	0.345	0.957	14.7452	10.9161	0	14.9915	0	0	0	0	0	0	0	14.8523	13.0707	13.0508	15.0785	16.4046	15.7017	0	14.7544	14.6563	0	14.8637	18.4184	0	0	14.9886	16.1948	0	13.8042	14.2587	0	14.347
A0A1D5Q2N9	A0A1D5Q2N9_MACMU	La ribonucleoprotein 4B	LARP4B	Macaca mulatta (Rhesus macaque)			RNA binding [GO:0003723]	EMVVSVHLSSGDERK	12.49	1	1	0.262912	1685.64	0.109	0.085	0.177	15.3469	14.616	15.6435	0	16.4806	14.6103	12.8731	14.0982	0	0	15.32	13.2881	0	0	0	0	14.1779	0	0	16.0199	0	13.6481	0	0	11.5159	0	0	12.7632	0	0	0	0
A0A1D5Q2P9	A0A1D5Q2P9_MACMU	E3 ubiquitin-protein ligase TRIM9 isoform 1 (Tripartite motif containing 9)	TRIM9	Macaca mulatta (Rhesus macaque)		cytoplasm [GO:0005737]; cytoskeleton [GO:0005856]	ligase activity [GO:0016874]; zinc ion binding [GO:0008270]	YDNHPDPAFGVARMDVMK	4.13	1	1	2.29e-12	2078.18	0.767	0.474	0.868	0	0	0	0	0	13.341	14.4726	11.6488	0	9.51461	0	13.794	0	11.9993	9.68494	16.1174	12.7327	0	0	12.3815	11.9522	13.4603	14.2928	0	12.7052	0	14.3785	0	0	14.7594	16.056	0
A0A1D5Q339	A0A1D5Q339_MACMU	Hormonally up-regulated Neu-associated kinase	HUNK	Macaca mulatta (Rhesus macaque)	intracellular signal transduction [GO:0035556]; protein phosphorylation [GO:0006468]	cytoplasm [GO:0005737]; nucleus [GO:0005634]	ATP binding [GO:0005524]; protein serine/threonine kinase activity [GO:0004674]	KLGEGSFAK	8.35	1	1	0.330676	936.596	0.295	0.436	0.124	0	15.8108	15.9815	15.8464	15.6872	0	15.6407	16.0329	0	0	15.8389	14.8186	16.362	17.4923	16.9759	0	0	15.1604	15.8618	15.36	0	16.217	14.0339	16.0636	16.3972	16.2925	16.7958	16.8177	14.5669	0	16.1501	16.6943
A0A1D5Q370	A0A1D5Q370_MACMU	Signal peptide, CUB domain and EGF like domain containing 2	SCUBE2	Macaca mulatta (Rhesus macaque)			calcium ion binding [GO:0005509]	YTAQESREMFPR	11.75	1	1	9.17e-13	1531.44	0.686	0.738	0.473	0	14.4381	13.1554	15.3663	0	14.4445	0	0	0	14.9725	15.4635	0	14.1745	15.633	15.2644	0	15.4445	0	0	16.5271	14.7274	0	0	14.5813	14.3708	13.0034	0	14.166	14.8383	13.1634	0	0
A0A1D5Q379	A0A1D5Q379_MACMU	T-complex 11	TCP11	Macaca mulatta (Rhesus macaque)				AAPRTPLPILLSLLLPR	6.37	1	1	0.0937228	1842.61	0.534	0.696	0.246	18.5724	20.0177	9.24656	0	17.4436	19.0765	0	0	18.2267	17.8754	0	0	17.4577	18.8914	18.0951	0	15.2871	0	0	18.1793	0	18.0548	0	19.4203	0	18.3356	16.3736	19.6404	0	17.4517	0	18.4481
A0A1D5Q397	A0A1D5Q397_MACMU	WD repeat domain 70	WDR70	Macaca mulatta (Rhesus macaque)				GFTGFGKK	30.23	1	1	8.01e-13	843.442	0.793	0.66	0.629	13.7852	0	15.1572	0	13.1205	14.001	0	0	14.3978	11.8584	0	14.625	12.743	14.6378	14.2372	14.2785	11.1729	0	15.2589	15.745	13.4941	0	0	15.9331	15.1466	14.1081	13.9059	15.0856	12.7685	0	14.2365	0
A0A1D5Q3B1	A0A1D5Q3B1_MACMU	Regulator of G protein signaling 6	RGS6	Macaca mulatta (Rhesus macaque)	G protein-coupled receptor signaling pathway [GO:0007186]; intracellular signal transduction [GO:0035556]; negative regulation of signal transduction [GO:0009968]		GTPase activator activity [GO:0005096]	RLTGLMQSS	6.33	1	1	9.23e-13	1008.96	0.993	0.948	0.927	0	0	0	14.189	0	0	0	14.325	0	0	0	0	0	0	0	0	0	0	15.2457	0	0	0	0	0	0	0	0	0	14.3016	0	0	0
A0A1D5Q3K3	A0A1D5Q3K3_MACMU	Chromo domain-containing protein	CBX2	Macaca mulatta (Rhesus macaque)		PRC1 complex [GO:0035102]		DLGAPTSK	2.15	1	1	0.0372123	788.266	0.264	0.683	0.109	0	0	0	15.1811	14.0949	0	0	0	16.4609	0	0	15.9817	16.7894	18.081	0	0	0	0	0	14.0761	0	0	16.1004	15.9617	0	0	16.1041	15.0625	12.4847	15.092	15.2173	14.4247
A0A1D5Q3Q9	A0A1D5Q3Q9_MACMU	Uncharacterized protein	TNXB	Macaca mulatta (Rhesus macaque)	collagen fibril organization [GO:0030199]	collagen-containing extracellular matrix [GO:0062023]		GCSQRGR	3.53	1	1	0	820.503	0.073	0.027	0.378	15.7024	15.8159	0	0	14.7051	0	0	0	13.9864	15.9296	0	16.3166	0	0	0	14.3378	0	0	0	0	16.8158	0	0	0	0	0	0	0	0	0	0	0
A0A1D5Q465	A0A1D5Q465_MACMU	V-type proton ATPase subunit C	ATP6V1C1	Macaca mulatta (Rhesus macaque)		plasma membrane [GO:0005886]; proton-transporting V-type ATPase, V1 domain [GO:0033180]	proton-exporting ATPase activity, phosphorylative mechanism [GO:0008553]	NAGSLLTR	7.74	1	1	0.199747	831.177	0.79	0.938	0.415	15.6482	18.9578	18.7122	16.3577	15.7841	0	0	16.4757	0	15.6961	16.8816	0	0	16.5002	0	17.1022	16.0299	0	17.3745	0	0	16.9153	15.6478	16.677	0	17.4381	17.8819	0	17.6653	0	15.1608	15.6127
A0A1D5Q491	A0A1D5Q491_MACMU	PAN2-PAN3 deadenylation complex subunit PAN3 (PAB1P-dependent poly(A)-specific ribonuclease) (Poly(A)-nuclease deadenylation complex subunit 3) (PAN deadenylation complex subunit 3)	PAN3	Macaca mulatta (Rhesus macaque)	mRNA processing [GO:0006397]; nuclear-transcribed mRNA poly(A) tail shortening [GO:0000289]; positive regulation of cytoplasmic mRNA processing body assembly [GO:0010606]	PAN complex [GO:0031251]; P-body [GO:0000932]	ATP binding [GO:0005524]; metal ion binding [GO:0046872]; protein kinase activity [GO:0004672]; RNA binding [GO:0003723]	APTPSSR	3.86	1	1	0.383809	716.864	0.719	0.932	0.382	0	17.0294	0	0	15.8931	0	16.4453	14.818	0	16.091	0	0	0	16.56	0	0	15.9072	0	16.032	16.0031	0	16.3444	0	0	14.3903	0	0	0	0	16.5974	0	15.5816
A0A1D5Q4B1	A0A1D5Q4B1_MACMU	Acidic leucine-rich nuclear phosphoprotein 32 family member B	ANP32B	Macaca mulatta (Rhesus macaque)				NRTPAAVR	6.65	0.797845	0.797845	0.249272	885.331	0.007	0.002	0.916	15.2233	0	14.669	16.0152	14.7675	15.1893	15.1098	15.3414	15.6721	15.0061	15.6324	0	13.815	14.4213	15.195	15.1343	16.1416	16.962	0	16.4164	16.0606	16.5105	16.7037	14.8986	15.7617	15.8853	16.3674	16.5572	0	15.798	15.9615	17.0404
A0A1D5Q4E1	A0A1D5Q4E1_MACMU	ETS variant transcription factor 4	ETV4	Macaca mulatta (Rhesus macaque)	positive regulation of keratinocyte differentiation [GO:0045618]	nucleolus [GO:0005730]	DNA-binding transcription activator activity, RNA polymerase II-specific [GO:0001228]; RNA polymerase II cis-regulatory region sequence-specific DNA binding [GO:0000978]	AAGGSGR	5.59	0.554926	0.554926	4.6e-13	575.342	0.137	0.083	0.534	0	0	17.015	15.7577	0	0	0	0	0	0	0	0	20.9395	0	0	0	17.2696	0	0	19.0999	0	0	0	17.9022	0	16.2816	17.3169	0	14.8422	0	16.2469	16.1315
A0A1D5Q4E4	A0A1D5Q4E4_MACMU	Tensin 1	TNS1	Macaca mulatta (Rhesus macaque)	intracellular signal transduction [GO:0035556]	focal adhesion [GO:0005925]		MSVGDR	3.93	0.694493	0.694493	0.245067	664.756	0.122	0.05	0.634	17.9373	18.1749	18.076	17.8162	19.3665	18.4776	19.2492	18.5298	18.7428	17.5787	19.2296	20.2023	18.2084	17.9488	17.5527	18.2685	17.4779	18.0752	17.7155	18.4717	17.9648	17.2711	17.9975	17.1875	18.4914	17.5076	17.7289	20.4059	18.5182	19.1827	17.4612	16.746
A0A1D5Q4G9	A0A1D5Q4G9_MACMU	SH3KBP1 binding protein 1	SHKBP1	Macaca mulatta (Rhesus macaque)	positive regulation of epidermal growth factor receptor signaling pathway [GO:0045742]; protein homooligomerization [GO:0051260]			LTAMGRR	7.54	0.186429	0.186429	0.229232	820.017	0.492	0.252	0.781	0	0	0	16.9009	16.1096	0	16.9069	0	15.5801	15.4439	15.7375	0	0	0	0	0	0	14.9358	0	0	14.1987	0	0	0	0	14.0423	0	16.0851	0	0	0	0
A0A1D5Q4S3	A0A1D5Q4S3_MACMU	Pleckstrin homology and RhoGEF domain containing G7	PLEKHG7	Macaca mulatta (Rhesus macaque)	intracellular signal transduction [GO:0035556]		guanyl-nucleotide exchange factor activity [GO:0005085]	SMDSAEK	6.08	0.31302	0.31302	0.176292	782.051	0.377	0.896	0.198	0	0	0	0	17.4386	0	0	0	0	0	17.6146	0	0	0	0	0	0	0	0	0	0	17.6223	18.586	0	0	0	0	0	0	0	0	0
A0A1D5Q506	A0A1D5Q506_MACMU	Signal recognition particle 54 kDa protein	SRP54	Macaca mulatta (Rhesus macaque)	granulocyte differentiation [GO:0030851]; response to drug [GO:0042493]; SRP-dependent cotranslational protein targeting to membrane [GO:0006614]	cytosol [GO:0005829]; nucleus [GO:0005634]; signal recognition particle, endoplasmic reticulum targeting [GO:0005786]	7S RNA binding [GO:0008312]; drug binding [GO:0008144]; endoplasmic reticulum signal peptide binding [GO:0030942]; GDP binding [GO:0019003]; GTPase activity [GO:0003924]; GTP binding [GO:0005525]; ribonucleoprotein complex binding [GO:0043021]	QNATK	10.81	0.156416	0.156416	0.0751283	558.396	0.449	0.242	0.587	0	16.1856	16.0692	14.8734	14.6908	0	0	0	13.1052	14.6175	0	0	0	16.2906	14.878	14.5424	16.6175	16.6762	0	13.699	15.0781	15.7466	21.775	0	0	15.1878	16.1347	15.1461	0	0	0	16.2047
A0A1D5Q573	A0A1D5Q573_MACMU	BCL6 corepressor	BCOR	Macaca mulatta (Rhesus macaque)				DNAGYCALHEACAR	3.17	0.554792	0.554792	0.29054	1605.06	0.843	0.558	1	17.3341	0	17.2564	17.7479	17.6741	17.3903	0	0	18.6646	0	17.2532	15.6002	17.7526	0	0	0	16.2525	15.0888	0	18.5004	19.5675	0	17.5549	17.6596	0	18.679	16.4993	0	0	17.6186	19.3748	0
A0A1D5Q586	A0A1D5Q586_MACMU	Thrombospondin 3	THBS3	Macaca mulatta (Rhesus macaque)	cell adhesion [GO:0007155]	extracellular region [GO:0005576]	calcium ion binding [GO:0005509]; heparin binding [GO:0008201]	IILGGSMAR	3.47	1	1	0.126718	917.333	0.417	0.198	0.865	0	0	15.772	11.4702	14.1172	11.9814	0	0	13.2811	0	12.232	0	0	0	0	0	15.6341	16.393	0	0	12.3199	14.2575	0	0	13.7417	16.3685	15.0317	0	14.65	0	0	0
A0A1D5Q588	A0A1D5Q588_MACMU	Janus kinase and microtubule interacting protein 3	JAKMIP3	Macaca mulatta (Rhesus macaque)			kinase binding [GO:0019900]; microtubule binding [GO:0008017]	CSTAAARVTPAGSLR	4.93	1	1	0.173752	1516.4	0.36	0.289	0.394	13.2389	15.497	14.9021	14.9254	15.1251	12.9589	0	14.5526	0	14.8789	15.0828	14.2712	0	14.1088	14.484	15.0641	13.8228	13.5619	0	14.8717	15.3311	13.9739	12.7169	0	0	14.5995	15.8995	15.5733	11.9976	13.9754	0	10.3683
A0A1D5Q5L9	A0A1D5Q5L9_MACMU	A-kinase anchoring protein 3	AKAP3	Macaca mulatta (Rhesus macaque)				GMGDPKHR	9.04	1	1	0.176932	914.128	0.808	0.567	0.699	15.3729	0	16.5014	16.1293	15.0785	14.3706	0	0	0	0	0	0	14.4181	0	0	0	13.1961	0	0	14.473	15.2731	0	0	15.0994	14.1797	14.2132	0	0	0	14.6319	16.387	14.895
A0A1D5Q5X2	A0A1D5Q5X2_MACMU	BCAS3 microtubule associated cell migration factor	BCAS3	Macaca mulatta (Rhesus macaque)				GVSTVIDAASGR	13.77	0.206611	0.206611	1.14e-12	1127.54	0.139	0.14	0.185	0	16.8826	15.2492	17.8378	15.0588	17.2818	16.4865	18.7151	16.8327	0	0	17.4944	0	0	15.7611	15.0832	18.3649	17.7261	15.9875	16.7834	17.5708	16.1031	19.4337	14.5061	17.628	15.9559	17.4764	0	13.8724	0	18.4827	17.702
A0A1D5Q5X3	A0A1D5Q5X3_MACMU	RING-CH-type domain-containing protein	MARCHF1	Macaca mulatta (Rhesus macaque)	antigen processing and presentation of peptide antigen via MHC class II [GO:0002495]; immune response [GO:0006955]; protein polyubiquitination [GO:0000209]	cytoplasm [GO:0005737]; early endosome membrane [GO:0031901]; integral component of membrane [GO:0016021]; late endosome membrane [GO:0031902]; lysosome [GO:0005764]	MHC protein binding [GO:0042287]; ubiquitin protein ligase activity [GO:0061630]; zinc ion binding [GO:0008270]	ISTMYYLNQDAK	9.92	1	1	0.817317	1460.87	0.967	0.896	0.783	0	0	17.4754	0	0	0	0	0	0	0	0	0	0	0	0	16.9655	0	0	0	0	0	15.5944	0	0	0	0	0	16.0216	0	0	0	0
A0A1D5Q608	A0A1D5Q608_MACMU	RNA helicase (EC 3.6.4.13)	DDX49	Macaca mulatta (Rhesus macaque)	positive regulation of cell growth [GO:0030307]; regulation of rRNA stability [GO:0044357]		ATP binding [GO:0005524]; nucleic acid binding [GO:0003676]; RNA helicase activity [GO:0003724]	AGRVGHK	3.18	1	1	0.359496	724.056	0.698	0.512	0.587	0	0	15.5042	0	0	0	0	15.7968	0	0	0	0	0	0	0	0	16.2878	0	0	0	0	0	0	16.1169	0	0	0	0	0	0	16.0835	0
A0A1D5Q620	A0A1D5Q620_MACMU	UDP-glucose 6-dehydrogenase (EC 1.1.1.22)	UGDH	Macaca mulatta (Rhesus macaque)	chondroitin sulfate biosynthetic process [GO:0030206]; gastrulation with mouth forming second [GO:0001702]; glycosaminoglycan biosynthetic process [GO:0006024]; heparan sulfate proteoglycan biosynthetic process [GO:0015012]; protein hexamerization [GO:0034214]; UDP-glucuronate biosynthetic process [GO:0006065]	cytosol [GO:0005829]; nucleoplasm [GO:0005654]; nucleus [GO:0005634]	identical protein binding [GO:0042802]; NAD binding [GO:0051287]; UDP-glucose 6-dehydrogenase activity [GO:0003979]	TYGMGK	5.23	1	1	0.254743	673.092	0.714	0.651	0.491	18.5192	18.5861	17.6864	18.8569	17.1904	17.5035	17.1317	17.8738	17.5923	17.0995	18.3994	18.0615	19.2376	18.5851	18.3357	18.5994	18.0573	18.2763	15.6176	19.0109	17.9233	17.202	18.6533	16.9694	17.6248	17.914	18.411	16.8398	17.9827	18.901	18.4254	18.2405
A0A1D5Q638	A0A1D5Q638_MACMU	Transcription elongation factor A1	TCEA1	Macaca mulatta (Rhesus macaque)	regulation of transcription, DNA-templated [GO:0006355]; transcription, DNA-templated [GO:0006351]	nucleus [GO:0005634]	nucleic acid binding [GO:0003676]; zinc ion binding [GO:0008270]	NASTR	5.3	1	1	1.19e-13	548.327	0.876	0.676	0.783	0	0	17.6509	0	0	0	16.718	0	0	0	0	0	0	0	17.3438	0	0	0	0	0	0	0	17.1633	0	0	0	0	0	0	0	18.4446	0
A0A1D5Q695	A0A1D5Q695_MACMU	Aryl hydrocarbon receptor nuclear translocator 2	ARNT2	Macaca mulatta (Rhesus macaque)		cytoplasm [GO:0005737]; nucleus [GO:0005634]; transcription regulator complex [GO:0005667]	DNA binding [GO:0003677]; DNA-binding transcription factor activity [GO:0003700]; protein dimerization activity [GO:0046983]	ESFQQVVK	2.58	1	1	0.0253935	965.4	0.145	0.064	0.55	15.9112	0	14.7229	13.2659	16.2682	0	0	15.6405	0	0	0	15.6071	0	0	0	0	15.1942	0	0	16.5632	15.7789	15.7124	0	17.6711	0	16.1806	15.8381	0	16.8008	16.1335	14.8463	0
A0A1D5Q6B2	A0A1D5Q6B2_MACMU	Spectrin beta chain	SPTB	Macaca mulatta (Rhesus macaque)	actin filament capping [GO:0051693]	cytosol [GO:0005829]; spectrin [GO:0008091]; spectrin-associated cytoskeleton [GO:0014731]	actin filament binding [GO:0051015]; ankyrin binding [GO:0030506]; phospholipid binding [GO:0005543]; structural constituent of cytoskeleton [GO:0005200]	DEEGAIVMLKR	10.3	0.234916	0.234916	0.151237	1261.85	0.864	0.97	0.631	14.8597	0	14.8497	13.6511	14.8115	15.8117	15.7833	14.7472	16.0091	13.1568	14.5667	0	13.9738	0	0	0	16.6086	12.6941	0	14.705	13.9499	14.9145	0	15.8663	14.3971	14.8072	15.2311	0	14.5391	14.1438	0	13.8907
A0A1D5Q6B7	A0A1D5Q6B7_MACMU	Family with sequence similarity 214 member A	FAM214A	Macaca mulatta (Rhesus macaque)				SSYEDK	6.75	0.756384	0.756384	0.120606	728.569	0.987	0.872	0.949	0	0	14.8569	14.6251	0	0	0	0	0	0	0	16.49	16.1131	14.9146	0	0	13.3651	0	16.8133	0	0	15.5893	0	0	0	0	0	0	16.6	0	16.0702	0
A0A1D5Q6D0	A0A1D5Q6D0_MACMU	Uncharacterized protein	BCAS1	Macaca mulatta (Rhesus macaque)				SAVEMNK	5.82	1	1	2.33e-13	778.77	0.165	0.121	0.366	0	0	14.9038	0	0	0	0	0	0	0	0	0	0	0	0	0	16.0093	0	0	0	15.517	0	0	15.814	0	0	0	0	0	15.5468	0	0
A0A1D5Q6E4	A0A1D5Q6E4_MACMU	Uncharacterized protein	FAM177A1	Macaca mulatta (Rhesus macaque)				QNPVSVPP	4.04	1	1	0.176983	837.817	0.338	0.175	0.534	0	18.247	15.9813	15.398	0	0	0	0	0	0	0	17.4862	0	0	15.6487	0	8.82375	17.7713	0	19.1943	0	0	17.6452	17.8615	0	16.8354	17.0186	0	0	0	0	19.1772
A0A1D5Q6H3	A0A1D5Q6H3_MACMU	Eukaryotic translation initiation factor 3 subunit H (eIF3h) (Eukaryotic translation initiation factor 3 subunit 3) (eIF-3 gamma) (eIF3 p40 subunit)	EIF3H EIF3S3	Macaca mulatta (Rhesus macaque)	formation of cytoplasmic translation initiation complex [GO:0001732]	eukaryotic 43S preinitiation complex [GO:0016282]; eukaryotic 48S preinitiation complex [GO:0033290]; eukaryotic translation initiation factor 3 complex, eIF3m [GO:0071541]	isopeptidase activity [GO:0070122]; metallopeptidase activity [GO:0008237]; translation initiation factor activity [GO:0003743]	LMEVCKEK	3.66	0.944947	0.944947	0.281283	1037.08	0.223	0.122	0.368	16.7321	15.2348	15.5939	16.1561	15.961	16.7669	15.9235	16.8683	15.9074	0	16.4963	15.4531	16.8625	16.7724	17.0784	16.4026	16.2149	14.6482	17.2471	16.0083	16.5433	16.714	13.8078	14.2406	14.2392	14.2362	15.7077	0	16.527	16.8487	15.5653	0
A0A1D5Q6J4	A0A1D5Q6J4_MACMU	Uncharacterized protein		Macaca mulatta (Rhesus macaque)	protein folding [GO:0006457]; ubiquitin-dependent ERAD pathway [GO:0030433]	endoplasmic reticulum [GO:0005783]; perinuclear region of cytoplasm [GO:0048471]	ATP binding [GO:0005524]; unfolded protein binding [GO:0051082]	LCGWSK	4.78	0.910641	0.910641	0.302932	746.913	0.413	0.186	0.916	14.8848	0	12.5337	14.9404	16.6743	14.9784	15.7021	15.3305	15.8803	16.0287	17.2764	16.3776	16.1034	17.1045	0	0	15.8455	15.961	16.3693	16.6826	0	16.5257	16.3251	15.8255	16.6478	16.6676	0	15.8747	15.479	15.9609	17.1342	16.4274
A0A1D5Q6M7	A0A1D5Q6M7_MACMU	Mitochondrial transcription termination factor 4	MTERF4	Macaca mulatta (Rhesus macaque)	regulation of transcription, DNA-templated [GO:0006355]		double-stranded DNA binding [GO:0003690]	VLDWHR	7.82	0.244815	0.244815	0.23745	826.028	0.038	0.407	0.003	14.8732	12.5259	15.1422	16.0913	15.7255	16.5728	15.8184	16.3899	15.1014	16.9471	15.2368	15.5292	14.4742	15.3173	16.8554	16.0105	16.0964	15.5086	15.9478	16.329	15.8336	17.1212	15.9839	16.0502	16.4283	15.3518	15.284	15.8134	15.5231	15.6817	15.2787	15.2388
A0A1D5Q6M8	A0A1D5Q6M8_MACMU	PH domain-containing protein	TRIOBP	Macaca mulatta (Rhesus macaque)	actin filament organization [GO:0007015]; auditory receptor cell stereocilium organization [GO:0060088]; positive regulation of substrate adhesion-dependent cell spreading [GO:1900026]; sensory perception of sound [GO:0007605]	actin cytoskeleton [GO:0015629]; stereocilium base [GO:0120044]	actin filament binding [GO:0051015]; ubiquitin protein ligase binding [GO:0031625]	KEDMGGGSR	8.85	1	1	0.161346	936.802	0.943	0.733	0.958	14.9076	0	7.45629	14.9104	12.9264	0	13.9347	14.0736	13.083	13.7976	10.7855	13.4892	0	13.9566	14.8192	0	13.6843	16.124	11.3777	14.068	0	12.4075	14.9733	13.3269	0	11.167	16.4519	13.0675	12.7283	14.8486	13.5789	0
A0A1D5Q6P6	A0A1D5Q6P6_MACMU	VLIG-type G domain-containing protein	URGCP	Macaca mulatta (Rhesus macaque)		cytosol [GO:0005829]; nucleus [GO:0005634]	GTP binding [GO:0005525]	NTTMVLDVLPDAR	5.16	0.183436	0.183436	3.43e-12	1459.86	0.985	0.969	0.868	0	0	13.7576	15.0662	13.2662	15.872	14.5302	15.1214	14.9498	13.2043	13.2029	14.0175	0	0	0	0	14.6918	0	14.1743	13.5984	0	12.6825	15.853	14.2583	0	14.7596	15.3535	0	0	15.1433	0	0
A0A1D5Q723	A0A1D5Q723_MACMU	Myelin basic protein	MBP	Macaca mulatta (Rhesus macaque)		myelin sheath [GO:0043209]	structural constituent of myelin sheath [GO:0019911]	MILLMNR	19.99	1	1	0.185599	906.902	0.57	0.497	0.458	0	17.7897	16.0627	15.5002	17.9424	0	16.3615	17.0847	16.5867	17.3465	17.0881	17.619	16.8167	14.9177	15.9085	16.3415	16.576	16.2483	16.6739	16.3934	17.1836	15.0262	16.894	17.4298	0	16.7868	15.5432	0	14.8258	16.9216	16.7486	15.9242
A0A1D5Q786	A0A1D5Q786_MACMU	Coiled-coil-helix-coiled-coil-helix domain containing 6 (Coiled-coil-helix-coiled-coil-helix domain-containing protein 6)	CHCHD6	Macaca mulatta (Rhesus macaque)	cellular response to DNA damage stimulus [GO:0006974]; cristae formation [GO:0042407]	MICOS complex [GO:0061617]; mitochondrion [GO:0005739]		CVSAAHK	12.25	1	1	2.3e-13	772.756	0.247	0.463	0.144	0	10.8759	0	0	0	0	0	0	16.2796	0	0	17.6948	14.6716	0	0	0	15.1688	0	0	0	0	0	15.384	0	0	0	16.6063	16.2258	15.1842	0	0	12.1493
A0A1D5Q7C6	A0A1D5Q7C6_MACMU	Uncharacterized protein	PWP2	Macaca mulatta (Rhesus macaque)		nucleolus [GO:0005730]		GAAVMK	5.3	1	1	0.131582	576.424	0.084	0.026	0.873	20.3182	18.8736	21.4482	19.0703	19.9462	21.2778	16.86	22.4865	19.6952	20.593	21.9105	21.3414	22.3409	21.2163	19.727	20.696	16.7235	20.6994	17.6407	19.8569	21.2121	16.2013	18.0062	0	21.5873	20.8562	19.3136	20.9825	0	0	19.835	19.7748
A0A1D5Q7D4	A0A1D5Q7D4_MACMU	CCR4-NOT transcription complex subunit 2	CNOT2	Macaca mulatta (Rhesus macaque)	negative regulation of intracellular estrogen receptor signaling pathway [GO:0033147]; negative regulation of transcription by RNA polymerase II [GO:0000122]; negative regulation of translation [GO:0017148]; nuclear-transcribed mRNA poly(A) tail shortening [GO:0000289]; positive regulation of cytoplasmic mRNA processing body assembly [GO:0010606]; regulation of stem cell population maintenance [G…	CCR4-NOT core complex [GO:0030015]; cytosol [GO:0005829]; host cell nucleus [GO:0042025]; nucleoplasm [GO:0005654]; P-body [GO:0000932]; plasma membrane [GO:0005886]	poly(A)-specific ribonuclease activity [GO:0004535]; RNA polymerase II transcription corepressor binding [GO:0001226]	GILPMNPR	18.21	0.356258	0.356258	0.224576	913.829	0.455	0.309	0.634	19.7358	19.3684	19.8472	19.2789	19.7826	19.8849	19.6203	19.8056	19.7132	19.3475	21.1406	19.4967	18.6703	19.1868	16.9382	19.1043	19.9477	19.4668	19.2997	20.8513	19.2067	19.527	19.3813	18.1086	21.3452	19.8288	19.9658	20.4104	21.1424	17.3815	18.9276	20.5191
A0A1D5Q7E4	A0A1D5Q7E4_MACMU	Brain mitochondrial carrier protein 1 isoform UCP5L (Solute carrier family 25 member 14)	SLC25A14	Macaca mulatta (Rhesus macaque)	mitochondrial transport [GO:0006839]	integral component of membrane [GO:0016021]; mitochondrial inner membrane [GO:0005743]		GIFPGIILIFLR	30.39	1	1	0.760294	1359.11	0.746	0.498	0.698	0	0	0	0	0	0	0	19.7304	0	0	20.0814	19.9583	0	0	19.007	0	0	0	19.4573	0	0	0	17.9176	0	0	0	0	0	17.989	0	0	0
A0A1D5Q7G7	A0A1D5Q7G7_MACMU	Reticulocalbin 2	RCN2	Macaca mulatta (Rhesus macaque)			calcium ion binding [GO:0005509]	MDSRSDTWSGPGVYGR	2.64	0.722293	0.722293	0.177258	1769.79	0.8	0.571	0.749	15.4505	14.2449	13.9719	14.9859	13.2692	15.1184	12.3529	13.1138	0	15.3789	15.2992	13.9943	13.3111	0	15.9186	13.9732	15.1136	0	14.9064	0	16.0606	14.1069	13.8987	13.3065	0	14.5003	11.1201	0	15.0722	14.0228	15.4256	13.5284
A0A1D5Q7N2	A0A1D5Q7N2_MACMU	DNA helicase (EC 3.6.4.12)	MCM3	Macaca mulatta (Rhesus macaque)	cell cycle [GO:0007049]; DNA replication initiation [GO:0006270]	centrosome [GO:0005813]; MCM complex [GO:0042555]; nucleoplasm [GO:0005654]; perinuclear region of cytoplasm [GO:0048471]	ATP binding [GO:0005524]; DNA binding [GO:0003677]; DNA helicase activity [GO:0003678]	AGIHAR	3.77	0.264683	0.264683	0.249484	623.973	0.546	0.656	0.331	0	0	0	17.1797	17.3369	0	0	0	0	0	0	17.493	18.2362	0	0	17.1833	0	20.1498	16.7432	0	0	0	17.9497	19.8912	0	0	0	0	0	0	16.7366	17.4099
A0A1D5Q7N7	A0A1D5Q7N7_MACMU	Uncharacterized protein	SP100	Macaca mulatta (Rhesus macaque)	DNA damage response, signal transduction by p53 class mediator resulting in transcription of p21 class mediator [GO:0006978]; negative regulation of DNA binding [GO:0043392]; negative regulation of DNA-binding transcription factor activity [GO:0043433]; negative regulation of endothelial cell migration [GO:0010596]; negative regulation of protein export from nucleus [GO:0046826]; negative regulat…	cytoplasm [GO:0005737]; Mre11 complex [GO:0030870]; PML body [GO:0016605]	chromo shadow domain binding [GO:0070087]; DNA binding [GO:0003677]; DNA-binding transcription factor activity, RNA polymerase II-specific [GO:0000981]; identical protein binding [GO:0042802]; kinase binding [GO:0019900]; protein dimerization activity [GO:0046983]	KVAAK	9.22	0.240725	0.240725	0.206188	519.225	0.024	0.498	0.013	16.3304	17.1577	16.3545	16.5486	16.6339	16.9148	16.0938	16.2757	16.4274	16.311	16.1737	16.7109	16.9116	16.894	16.9418	16.6706	16.6878	17.1	17.4019	16.7942	16.5958	16.354	18.5264	17.324	16.7496	16.9965	16.3624	16.448	15.9736	16.363	16.2687	16.1867
A0A1D5Q7R3	A0A1D5Q7R3_MACMU	Ig-like domain-containing protein	LOC114677644	Macaca mulatta (Rhesus macaque)	antigen processing and presentation [GO:0019882]; immune response [GO:0006955]	integral component of membrane [GO:0016021]		RGLSSK	8.67	0.0400532	0.0400532	0.0822628	647.489	0.29	0.214	0.315	18.1375	17.9093	18.4761	17.572	17.3116	18.7823	17.6831	18.1639	17.3842	18.7809	17.8882	17.7378	18.0989	17.6043	18.2914	19.0702	17.4301	17.677	17.7435	17.0463	19.3497	18.0341	17.3232	17.3096	18.0705	17.7806	17.7755	18.2056	17.1692	18.4113	17.5488	18.5317
A0A1D5Q7R9	A0A1D5Q7R9_MACMU	Dihydrolipoyl dehydrogenase (EC 1.8.1.4)	DLD	Macaca mulatta (Rhesus macaque)	cell redox homeostasis [GO:0045454]; gastrulation [GO:0007369]; histone succinylation [GO:0106077]; mitochondrial electron transport, NADH to ubiquinone [GO:0006120]; proteolysis [GO:0006508]; regulation of membrane potential [GO:0042391]; sperm capacitation [GO:0048240]	acrosomal matrix [GO:0043159]; mitochondrion [GO:0005739]; motile cilium [GO:0031514]; nucleoplasm [GO:0005654]; oxoglutarate dehydrogenase complex [GO:0045252]; pyruvate dehydrogenase complex [GO:0045254]	dihydrolipoyl dehydrogenase activity [GO:0004148]; flavin adenine dinucleotide binding [GO:0050660]; pyruvate dehydrogenase (NAD+) activity [GO:0034604]	IDVSIEAASGGK	6.89	0.759245	0.759245	0.102443	1145.99	0.322	0.269	0.222	0	16.2507	14.7315	15.6923	16.0537	0	14.2994	15.517	0	0	16.1211	15.9549	0	16.2249	16.1624	0	15.443	0	15.7182	15.2143	0	15.9491	18.5986	16.0797	15.968	16.0705	15.9518	16.0546	16.0394	0	16.0775	16.3195
A0A1D5Q7U6	A0A1D5Q7U6_MACMU	Hematopoietic lineage cell-specific protein	HCLS1	Macaca mulatta (Rhesus macaque)	actin filament polymerization [GO:0030041]; regulation of actin filament polymerization [GO:0030833]	cortical actin cytoskeleton [GO:0030864]; plasma membrane [GO:0005886]; site of polarized growth [GO:0030427]	actin filament binding [GO:0051015]	SAVGFDYK	8.85	0.263731	0.263731	0.19714	886.373	0.25	0.101	0.555	17.3678	16.397	17.2411	17.1901	16.7294	15.9971	17.2957	18.1071	0	17.0074	0	0	18.4122	17.0274	15.4829	0	18.5898	18.3639	0	17.9703	18.1348	17.3791	18.8334	0	0	17.7589	18.2435	17.44	0	18.3138	17.3453	0
A0A1D5Q7V0	A0A1D5Q7V0_MACMU	Uncharacterized protein	NLRP1	Macaca mulatta (Rhesus macaque)	inflammatory response [GO:0006954]; innate immune response [GO:0045087]; regulation of apoptotic process [GO:0042981]	inflammasome complex [GO:0061702]		QLPDTSGRR	2.8	1	1	0.14396	1030.24	0.359	0.95	0.18	0	13.5775	0	0	12.1691	12.6993	14.2597	14.9385	0	16.551	0	14.3113	0	0	0	0	0	0	0	15.0202	0	0	0	0	13.8825	14.8817	12.7424	0	0	13.5729	13.3335	13.6741
A0A1D5Q7W2	A0A1D5Q7W2_MACMU	Regulator of microtubule dynamics 2	RMDN2	Macaca mulatta (Rhesus macaque)		integral component of membrane [GO:0016021]		MITGNKNQEMPHSTNK	17.1	1	1	0.105816	1841.99	0.54	0.733	0.313	0	13.6978	7.95034	13.5777	0	0	13.9085	12.9811	13.3285	0	13.9277	15.2038	14.479	12.607	13.3493	13.8317	8.07563	11.2418	12.4636	13.6545	0	0	15.6691	13.2674	14.6673	0	12.0984	15.3943	14.6827	15.1365	13.1675	13.6569
A0A1D5Q7Y2	A0A1D5Q7Y2_MACMU	Olfactory receptor	OR5M9	Macaca mulatta (Rhesus macaque)		integral component of membrane [GO:0016021]; plasma membrane [GO:0005886]	G protein-coupled receptor activity [GO:0004930]; olfactory receptor activity [GO:0004984]	MHSADGR	8.09	1	1	0.377027	789.052	0.412	0.199	0.485	16.4505	16.5787	0	0	0	0	0	16.2689	0	0	16.7933	16.493	16.8448	0	0	0	16.9633	0	0	0	0	0	0	0	0	15.8661	0	0	0	0	16.0238	0
A0A1D5Q8B3	A0A1D5Q8B3_MACMU	Trafficking protein particle complex subunit	TRAPPC3	Macaca mulatta (Rhesus macaque)	endoplasmic reticulum to Golgi vesicle-mediated transport [GO:0006888]; intra-Golgi vesicle-mediated transport [GO:0006891]	cis-Golgi network membrane [GO:0033106]; cytosol [GO:0005829]; endoplasmic reticulum [GO:0005783]; Golgi apparatus [GO:0005794]; TRAPP complex [GO:0030008]		MSRQANR	8.89	0.335205	0.335205	0.0563755	878	0.158	0.414	0.136	13.7692	12.739	14.2819	13.0407	13.493	15.9097	13.6057	13.8097	16.423	13.966	0	12.1002	13.2222	12.9167	14.304	12.0733	16.0812	0	16.3631	15.1015	0	0	15.9248	14.8396	12.8498	13.0394	13.6405	0	14.2534	0	0	0
A0A1D5Q8H4	A0A1D5Q8H4_MACMU	U1 small nuclear ribonucleoprotein A	SNRPA	Macaca mulatta (Rhesus macaque)	mRNA processing [GO:0006397]	nucleoplasm [GO:0005654]; spliceosomal complex [GO:0005681]; U1 snRNP [GO:0005685]; viral nucleocapsid [GO:0019013]	identical protein binding [GO:0042802]; U1 snRNA binding [GO:0030619]	DALQGFK	5.68	0.660518	0.660518	0.242012	776.622	0.04	0.139	0.025	0	16.7085	15.9612	16.296	16.6299	16.3661	0	18.5206	17.0983	17.161	15.5905	0	17.877	17.8391	0	17.2284	17.4707	17.2718	15.9687	0	0	17.7102	17.7587	17.5473	0	17.9008	18.0273	18.0838	0	18.3248	17.5015	18.0913
A0A1D5Q8I4	A0A1D5Q8I4_MACMU	T-complex protein 1 subunit epsilon	CCT5	Macaca mulatta (Rhesus macaque)	binding of sperm to zona pellucida [GO:0007339]; positive regulation of establishment of protein localization to telomere [GO:1904851]; positive regulation of telomere maintenance via telomerase [GO:0032212]; protein folding [GO:0006457]; protein stabilization [GO:0050821]; response to virus [GO:0009615]; toxin transport [GO:1901998]	cell body [GO:0044297]; centrosome [GO:0005813]; chaperonin-containing T-complex [GO:0005832]; microtubule [GO:0005874]	ATP binding [GO:0005524]; beta-tubulin binding [GO:0048487]; G-protein beta-subunit binding [GO:0031681]; mRNA 3'-UTR binding [GO:0003730]; mRNA 5'-UTR binding [GO:0048027]; unfolded protein binding [GO:0051082]	LGFAGLVQEISFGTTKDK	12.88	0.311276	0.311276	0.401424	1911.37	0.342	0.163	0.56	16.4124	21.5143	0	21.3532	22.3756	22.2501	21.8461	22.4849	16.6706	21.8119	22.0821	22.4819	21.9927	22.2314	20.8946	22.9268	20.548	22.0684	22.3659	21.9049	22.5222	22.0582	22.5898	22.3347	21.8306	22.677	21.9181	21.9391	22.3665	22.115	22.4395	21.9996
A0A1D5Q8N7	A0A1D5Q8N7_MACMU	ETS domain-containing protein	ETV1	Macaca mulatta (Rhesus macaque)	peripheral nervous system neuron development [GO:0048935]; transcription by RNA polymerase II [GO:0006366]	nucleus [GO:0005634]	DNA-binding transcription factor activity [GO:0003700]; sequence-specific DNA binding [GO:0043565]	DLAPSPR	6.7	0.963251	0.963251	0.120218	756.084	0.518	0.455	0.42	15.6024	16.605	14.2439	14.7009	14.9865	0	14.7824	15.4803	0	15.1534	13.2224	15.8756	0	14.8188	0	0	15.0671	15.0551	15.4698	0	0	15.393	17.5171	0	10.5664	15.3588	16.8625	15.8629	15.9376	15.0808	0	0
A0A1D5Q913	A0A1D5Q913_MACMU	Uncharacterized protein		Macaca mulatta (Rhesus macaque)	negative regulation of protein kinase activity [GO:0006469]	nucleolus [GO:0005730]	double-stranded RNA binding [GO:0003725]; protein kinase binding [GO:0019901]; protein kinase inhibitor activity [GO:0004860]	SGRGSK	14.98	0.417511	0.417511	0.392673	590.887	0.333	0.142	0.791	16.9182	17.2704	17.2006	16.5146	17.3086	18.7993	16.2728	17.0372	16.4695	17.3122	17.0176	16.5865	17.4681	17.0232	0	18.0635	15.5118	17.5619	17.7027	17.0586	18.0249	17.181	16.8141	17.4876	18.6228	17.2949	17.4984	17.2391	16.3725	17.2911	17.1498	18.0855
A0A1D5Q969	A0A1D5Q969_MACMU	Transportin 3 (Transportin-3 isoform 1)	TNPO3	Macaca mulatta (Rhesus macaque)	protein import into nucleus [GO:0006606]	annulate lamellae [GO:0005642]; cytoplasm [GO:0005737]; nuclear envelope [GO:0005635]	identical protein binding [GO:0042802]; Ran GTPase binding [GO:0008536]	LGEHLYK	5.7	0.378867	0.378867	0.166076	859.296	0.065	0.037	0.286	14.2084	0	0	15.2483	0	16.4483	0	14.5404	0	0	0	13.5138	0	14.6465	0	0	13.3252	15.961	13.0046	15.3824	0	14.8782	0	14.7557	0	15.5153	15.0893	0	10.3243	15.273	15.8309	15.2445
A0A1D5Q9C1	A0A1D5Q9C1_MACMU	Ankyrin repeat domain 44	ANKRD44	Macaca mulatta (Rhesus macaque)				DGKSPLHMTAVHGR	8.11	1	1	0.157034	1506.81	0.09	0.028	0.957	12.8853	0	14.9795	15.4553	0	0	0	0	0	0	13.9805	0	15.4919	0	0	0	15.7981	0	0	14.5972	14.9764	13.5967	15.8203	0	15.8729	13.6615	16.7165	15.3908	0	14.4762	15.0763	0
A0A1D5Q9C4	A0A1D5Q9C4_MACMU	WD repeat domain 5 (WD repeat-containing protein 5)	WDR5	Macaca mulatta (Rhesus macaque)	histone H3-K4 methylation [GO:0051568]	nucleus [GO:0005634]; Set1C/COMPASS complex [GO:0048188]	histone binding [GO:0042393]	FEKTISGHK	16.68	1	1	0.0461338	1045.58	0.408	0.567	0.297	16.4007	0	0	0	0	0	0	0	16.6357	0	0	0	0	0	0	17.0556	17.2349	0	0	0	17.1813	0	18.975	0	0	15.626	0	0	0	0	0	0
A0A1D5Q9C8	A0A1D5Q9C8_MACMU	USP1-associated factor 1 (WD repeat-containing protein 48)	WDR48	Macaca mulatta (Rhesus macaque)	double-strand break repair via homologous recombination [GO:0000724]; embryonic organ development [GO:0048568]; homeostasis of number of cells [GO:0048872]; multicellular organism growth [GO:0035264]; positive regulation of epithelial cell proliferation [GO:0050679]; protein deubiquitination [GO:0016579]; regulation of protein monoubiquitination [GO:1902525]; seminiferous tubule development [GO:0…	late endosome [GO:0005770]; nucleus [GO:0005634]		GASTFR	7.04	0.446997	0.446997	0.260415	638.786	0.989	0.936	1	0	16.7155	0	15.4361	16.1622	0	0	16.0435	0	0	16.1853	0	18.0572	16.5976	14.825	0	0	0	17.3299	15.5207	0	16.531	17.6663	0	0	16.0379	15.7706	16.0877	0	15.6297	0	0
A0A1D5Q9F6	A0A1D5Q9F6_MACMU	Uncharacterized protein	LOC100428431	Macaca mulatta (Rhesus macaque)				YDNVCK	5.3	1	1	0.0401936	797.682	0.836	0.601	0.748	0	17.0217	15.1074	17.2333	0	0	0	0	0	0	0	0	0	0	16.5779	0	14.0649	0	17.6424	0	0	0	0	17.4974	0	0	16.2126	0	0	0	0	17.3509
A0A1D5Q9N5	A0A1D5Q9N5_MACMU	Ig-like domain-containing protein	LOC719702	Macaca mulatta (Rhesus macaque)	antigen processing and presentation of endogenous peptide antigen via MHC class Ib [GO:0002476]	external side of plasma membrane [GO:0009897]; extracellular space [GO:0005615]; integral component of membrane [GO:0016021]		AGECGVGR	14.2	1	1	0.212374	806.674	0.717	0.572	0.427	15.7946	15.4972	16.8108	14.9017	15.7939	14.8204	14.0727	15.7034	16.9852	15.0345	14.2675	14.9367	14.4431	0	16.2435	14.9175	13.7833	13.5532	15.9845	15.4318	15.2612	16.1114	14.6325	15.0217	15.3926	13.2304	15.8115	15.9889	15.2058	15.3401	0	0
A0A1D5Q9Q4	A0A1D5Q9Q4_MACMU	Sphingosine-1-phosphate lyase 1	SGPL1	Macaca mulatta (Rhesus macaque)	ameboidal-type cell migration [GO:0001667]; androgen metabolic process [GO:0008209]; apoptotic signaling pathway [GO:0097190]; ceramide metabolic process [GO:0006672]; estrogen metabolic process [GO:0008210]; face morphogenesis [GO:0060325]; fatty acid metabolic process [GO:0006631]; fibroblast migration [GO:0010761]; hemopoiesis [GO:0030097]; kidney development [GO:0001822]; Leydig cell differen…	endoplasmic reticulum [GO:0005783]	carboxy-lyase activity [GO:0016831]; pyridoxal phosphate binding [GO:0030170]; sphinganine-1-phosphate aldolase activity [GO:0008117]	LSNLMTAK	15.01	0.85704	0.85704	0.240981	894.354	0.825	0.7	0.555	16.3821	0	0	14.8671	13.6456	0	0	14.986	15.2208	0	16.301	0	16.4169	15.5446	17.4367	13.9506	16.0129	0	14.7695	15.6217	11.9858	16.3249	15.7828	15.882	0	15.4123	0	0	15.8335	0	16.5658	15.0444
A0A1D5Q9T5	A0A1D5Q9T5_MACMU	Poly(A)-specific ribonuclease (EC 3.1.13.4)	PNLDC1	Macaca mulatta (Rhesus macaque)	nuclear-transcribed mRNA catabolic process, nonsense-mediated decay [GO:0000184]; nuclear-transcribed mRNA poly(A) tail shortening [GO:0000289]	cytoplasm [GO:0005737]; endoplasmic reticulum [GO:0005783]	3'-5'-exoribonuclease activity [GO:0000175]; poly(A)-specific ribonuclease activity [GO:0004535]; RNA binding [GO:0003723]	GFSVFFQMLVK	17.55	0.716532	0.716532	0.449496	1319.47	0.935	0.985	0.71	0	0	19.5369	17.0809	19.9709	19.7963	18.1448	18.9341	0	20.091	0	16.548	18.4231	19.466	0	18.2592	14.2502	0	17.3755	0	19.378	19.1139	18.4976	20.6132	18.5265	17.4091	18.1514	0	19.6884	17.6167	16.8897	18.3453
A0A1D5Q9T7	A0A1D5Q9T7_MACMU	Myomesin 2	MYOM2	Macaca mulatta (Rhesus macaque)	muscle contraction [GO:0006936]	M band [GO:0031430]; sarcomere [GO:0030017]	kinase binding [GO:0019900]	AVNAVGMSENSQESDVIK	7.6	0.00177789	0.00177789	0.147169	1893.26	0.989	0.91	0.958	13.1625	0	12.76	0	13.5731	13.6803	10.6708	14.775	10.1542	0	15.9805	14.7748	14.6396	0	15.0558	12.3715	14.2889	14.5	0	13.1318	12.4061	0	15.6886	9.15623	13.3805	0	13.5659	12.3167	12.7839	14.3903	15.1706	10.1736
A0A1D5QA20	A0A1D5QA20_MACMU	Serine/threonine-protein phosphatase 2A 56 kDa regulatory subunit	PPP2R5E	Macaca mulatta (Rhesus macaque)	signal transduction [GO:0007165]	protein phosphatase type 2A complex [GO:0000159]	protein phosphatase regulator activity [GO:0019888]	DYLKTVLHR	2.93	1	1	0.0686622	1145.31	0.377	0.896	0.198	0	0	0	0	12.0938	0	0	0	0	0	0	0	14.7983	0	0	0	16.0967	0	0	0	0	0	16.5818	0	0	0	0	0	0	0	0	0
A0A1D5QA72	A0A1D5QA72_MACMU	Coatomer subunit zeta	COPZ1	Macaca mulatta (Rhesus macaque)	protein transport [GO:0015031]; retrograde vesicle-mediated transport, Golgi to endoplasmic reticulum [GO:0006890]	COPI vesicle coat [GO:0030126]; Golgi membrane [GO:0000139]		LANAPGS	2.43	1	1	1.16e-13	628.346	0.393	0.306	0.396	15.881	15.8755	0	15.3368	15.9669	0	0	16.0742	15.4649	0	14.2422	15.7522	0	15.3652	16.3722	0	0	0	15.7424	16.5863	15.1618	16.0696	0	0	15.1709	0	0	0	15.2966	15.6796	15.0746	0
A0A1D5QAD3	A0A1D5QAD3_MACMU	Chloride channel protein	CLCNKB	Macaca mulatta (Rhesus macaque)		integral component of membrane [GO:0016021]	voltage-gated chloride channel activity [GO:0005247]	TISNLTNPPAPK	15.3	1	1	0.116616	1250.62	0.367	0.197	0.578	0	0	0	16.6305	16.4725	0	0	0	15.1853	17.427	17.0689	13.6633	0	0	14.9053	0	0	0	0	0	0	13.6086	13.8101	0	0	15.8724	0	16.7935	0	0	0	0
A0A1D5QAE5	A0A1D5QAE5_MACMU	39S ribosomal protein L15, mitochondrial	EGK_18955	Macaca mulatta (Rhesus macaque)	cellular response to leukemia inhibitory factor [GO:1990830]; translation [GO:0006412]	mitochondrial large ribosomal subunit [GO:0005762]	structural constituent of ribosome [GO:0003735]	CGRGHK	6.73	0.0164577	0.0164577	0.253227	715.183	0.969	0.91	0.874	15.5029	16.5506	16.3577	15.0266	15.8874	16.6604	16.002	15.4687	16.1138	15.4469	15.4733	14.4419	16.2823	16.0189	15.2171	16.0981	16.3373	16.2104	15.9263	15.3742	0	16.1115	18.2061	15.838	14.4986	16.264	15.5265	16.3562	15.4864	15.6724	16.2278	15.2455
A0A1D5QAF3	A0A1D5QAF3_MACMU	DnaJ heat shock protein family (Hsp40) member C13	DNAJC13	Macaca mulatta (Rhesus macaque)	receptor-mediated endocytosis [GO:0006898]	endosome membrane [GO:0010008]		GAGLVMK	6.13	1	1	0.449584	692.086	0.111	0.043	0.619	0	17.4828	18.1488	18.068	15.9073	18.7181	15.8606	18.0839	17.5455	18.7437	17.5988	17.7322	18.4466	15.9285	0	18.5343	16.6382	16.3965	18.0894	0	18.5584	15.9448	16.702	0	0	17.0866	17.7732	17.8196	0	0	0	0
A0A1D5QAH1	A0A1D5QAH1_MACMU	SCY domain-containing protein	CXCL9	Macaca mulatta (Rhesus macaque)	antimicrobial humoral immune response mediated by antimicrobial peptide [GO:0061844]; cellular response to lipopolysaccharide [GO:0071222]; chemokine-mediated signaling pathway [GO:0070098]; immune response [GO:0006955]; inflammatory response [GO:0006954]; leukocyte chemotaxis [GO:0030595]; neutrophil chemotaxis [GO:0030593]	extracellular space [GO:0005615]; integral component of membrane [GO:0016021]	chemokine activity [GO:0008009]; CXCR chemokine receptor binding [GO:0045236]	IQYRSDLELHSITMK	8.22	1	1	0.166868	1851.03	0.364	0.363	0.246	0	0	17.107	17.6247	15.1339	14.6978	17.1626	16.435	12.3386	16.2791	17.4471	15.9842	16.2395	0	0	0	0	0	16.6007	0	0	15.4052	0	9.75162	16.7279	13.859	17.7088	11.1725	16.4189	0	0	16.8794
A0A1D5QAI3	A0A1D5QAI3_MACMU	Kinesin-like protein	KIF25	Macaca mulatta (Rhesus macaque)	microtubule-based movement [GO:0007018]	cytoplasm [GO:0005737]; kinesin complex [GO:0005871]; microtubule [GO:0005874]	ATPase activity [GO:0016887]; ATP binding [GO:0005524]; microtubule binding [GO:0008017]; microtubule motor activity [GO:0003777]	GGGGSGAR	6.7	1	1	1.16e-13	618.661	0.215	0.103	0.378	0	16.2475	0	15.4441	14.4408	0	0	0	15.8643	0	0	0	0	0	15.8147	0	16.5529	0	0	0	0	0	0	0	0	0	0	0	0	0	0	0
A0A1D5QAM1	A0A1D5QAM1_MACMU	Uncharacterized protein		Macaca mulatta (Rhesus macaque)				QKMGHR	9.79	1	1	0.229767	773.516	0.657	0.97	0.491	16.9231	16.0086	16.0614	15.6414	16.2232	17.2219	15.1954	16.9491	16.6955	16.9669	16.1328	17.0908	18.1894	17.1897	15.6738	15.9707	16.2768	16.3442	17.2096	16.114	16.1297	17.0618	17.1406	16.6935	16.1442	16.7137	16.0137	16.714	15.5194	17.1777	16.6632	0
A0A1D5QAM2	A0A1D5QAM2_MACMU	Acyl-peptide hydrolase (EC 3.4.19.1) (Acylamino-acid-releasing enzyme) (Acylaminoacyl-peptidase)	APEH	Macaca mulatta (Rhesus macaque)	amyloid-beta metabolic process [GO:0050435]	cytosol [GO:0005829]; nuclear membrane [GO:0031965]	identical protein binding [GO:0042802]; omega peptidase activity [GO:0008242]; serine-type endopeptidase activity [GO:0004252]	WAPVVTLASR	3.79	0.868091	0.868091	0.0850815	1099.9	0.715	0.962	0.403	0	0	0	0	0	0	0	0	16.4432	0	0	0	0	14.4787	17.1521	16.7133	14.6988	0	0	0	0	0	13.9954	0	0	0	11.5767	0	0	15.2018	14.5429	0
A0A1D5QAN3	A0A1D5QAN3_MACMU	Solute carrier family 25 member 14	SLC25A14	Macaca mulatta (Rhesus macaque)	mitochondrial transport [GO:0006839]	integral component of membrane [GO:0016021]; mitochondrial inner membrane [GO:0005743]		MKASIY	3.69	1	1	0.239025	728.597	0.809	0.766	0.562	15.0923	0	0	0	0	0	16.5799	16.666	0	0	15.256	0	16.0937	0	0	0	0	16.6116	0	0	0	17.0638	0	16.816	0	0	0	0	0	0	16.3301	15.541
A0A1D5QAZ5	A0A1D5QAZ5_MACMU	[Histone H3]-lysine(4) N-trimethyltransferase (EC 2.1.1.354)	KMT2D	Macaca mulatta (Rhesus macaque)		histone methyltransferase complex [GO:0035097]	histone methyltransferase activity (H3-K4 specific) [GO:0042800]; metal ion binding [GO:0046872]	LKSTASSIETLVVADIDSSPSK	6.76	1	1	0.119031	2249.08	0.526	0.274	0.698	22.9098	0	16.9546	0	15.054	18.5217	16.9865	15.9178	0	0	0	0	0	0	0	0	19.2847	0	0	0	0	0	0	15.1222	0	0	17.6643	0	0	0	0	0
A0A1D5QAZ8	A0A1D5QAZ8_MACMU	Protein kinase domain-containing protein	STKLD1	Macaca mulatta (Rhesus macaque)			ATP binding [GO:0005524]; protein kinase activity [GO:0004672]	QNPGSLETVLK	14.68	0.270851	0.270851	0.105471	1185.73	0.272	0.309	0.223	12.5082	16.6463	16.8519	17.0176	18.1219	0	13.0321	18.6215	14.6353	18.8634	17.6638	13.8899	13.6594	18.1334	17.1428	0	17.63	16.4826	17.2768	18.8104	17.1457	17.3368	18.6764	17.2733	15.1212	17.6009	16.567	0	16.3778	17.6699	17.2678	16.1448
A0A1D5QB03	A0A1D5QB03_MACMU	General transcription factor IIH subunit 1	GTF2H1	Macaca mulatta (Rhesus macaque)	nucleotide-excision repair [GO:0006289]; transcription, DNA-templated [GO:0006351]	transcription factor TFIIH core complex [GO:0000439]		TYPAGLKTMVSLGVK	2.85	1	1	0.136431	1561.6	0.616	0.546	0.56	15.2196	13.8856	14.2891	14.4756	10.7511	15.5917	12.8267	12.3884	12.983	13.5129	14.643	15.9743	11.0307	14.2398	14.0136	14.0807	13.9304	13.5137	14.0849	14.6987	14.1813	15.6855	15.3007	14.2453	13.9673	0	15.7292	14.1158	14.4126	13.6735	12.4713	14.2565
A0A1D5QBL0	A0A1D5QBL0_MACMU	Methyl-CpG-binding domain protein 5	MBD5	Macaca mulatta (Rhesus macaque)		host cell nucleus [GO:0042025]; nucleus [GO:0005634]	DNA binding [GO:0003677]	QPPTTVLSLLR	22.9	1	1	0.175567	1224.67	0.838	0.633	0.699	0	18.6173	17.5986	18.0021	18.3686	18.2658	18.3441	17.3083	14.2673	0	0	0	0	0	0	0	17.0346	15.7095	19.1381	0	0	0	16.416	15.4869	0	15.9975	17.1624	0	0	14.3737	0	15.3496
A0A1D5QBZ9	A0A1D5QBZ9_MACMU	Matrix metallopeptidase 24	MMP24	Macaca mulatta (Rhesus macaque)	cell-cell adhesion mediated by cadherin [GO:0044331]; cell-cell adhesion via plasma-membrane adhesion molecules [GO:0098742]; collagen catabolic process [GO:0030574]; detection of temperature stimulus involved in sensory perception of pain [GO:0050965]; extracellular matrix organization [GO:0030198]; glial cell differentiation [GO:0010001]; neuronal stem cell population maintenance [GO:0097150]	extracellular matrix [GO:0031012]; integral component of plasma membrane [GO:0005887]; trans-Golgi network membrane [GO:0032588]	cadherin binding [GO:0045296]; metalloendopeptidase activity [GO:0004222]; zinc ion binding [GO:0008270]	YSEERR	9.83	1	1	0.10507	838.363	0.018	0.136	0.031	0	17.383	0	0	14.659	0	0	0	0	0	0	0	0	0	0	14.4559	12.715	17.9901	14.3674	17.5132	17.7751	0	17.2402	0	0	0	0	0	0	0	0	13.4092
A0A1D5QC17	A0A1D5QC17_MACMU	Uncharacterized protein	ZNF836	Macaca mulatta (Rhesus macaque)	regulation of transcription by RNA polymerase II [GO:0006357]	nucleus [GO:0005634]	metal ion binding [GO:0046872]; RNA polymerase II transcription regulatory region sequence-specific DNA binding [GO:0000977]	EKESGMALTQGPLTFR	8.61	1	1	0.348653	1781.77	0.292	0.313	0.331	0	17.2807	0	14.7542	0	0	0	0	0	0	15.142	0	0	0	0	17.2006	0	0	18.512	0	19.3559	0	0	0	0	19.1112	16.9962	0	16.2468	16.3091	0	0
A0A1D5QC67	A0A1D5QC67_MACMU	Cytoplasmic linker associated protein 1	CLASP1	Macaca mulatta (Rhesus macaque)		cytoplasmic microtubule [GO:0005881]; Golgi apparatus [GO:0005794]; kinetochore microtubule [GO:0005828]; microtubule organizing center [GO:0005815]	kinetochore binding [GO:0043515]; microtubule plus-end binding [GO:0051010]	DHSIRALALR	5.55	1	1	0.0877528	1153.16	0.921	0.697	0.949	13.8719	0	12.833	0	8.2182	0	0	0	15.5538	0	0	0	0	0	0	10.8766	0	0	0	0	17.3857	0	13.1277	0	15.0535	0	0	0	0	18.8694	14.6382	0
A0A1D5QC76	A0A1D5QC76_MACMU	Mitogen-activated protein kinase 13 (EC 2.7.11.24)	MAPK13	Macaca mulatta (Rhesus macaque)	cellular response to anisomycin [GO:0072740]; cellular response to hydrogen peroxide [GO:0070301]; cellular response to interleukin-1 [GO:0071347]; cellular response to sodium arsenite [GO:1903936]; cellular response to sorbitol [GO:0072709]; cellular response to UV [GO:0034644]; peptidyl-serine phosphorylation [GO:0018105]; positive regulation of interleukin-6 production [GO:0032755]; response t…		ATP binding [GO:0005524]; MAP kinase activity [GO:0004707]	SWGLGLPR	6.94	1	1	0.063974	882.367	0.942	0.799	0.808	0	15.8309	0	0	0	0	0	18.7764	0	0	0	16.0985	16.3708	12.7266	17.9093	17.2975	0	0	16.0113	17.5633	0	15.4955	16.8079	0	0	0	18.9924	16.9756	0	0	0	0
A0A1D5QCC0	A0A1D5QCC0_MACMU	Uncharacterized protein	LOC714514	Macaca mulatta (Rhesus macaque)	complement activation, alternative pathway [GO:0006957]; complement activation, classical pathway [GO:0006958]; inflammatory response [GO:0006954]	extracellular space [GO:0005615]	endopeptidase inhibitor activity [GO:0004866]	DQVMK	6.34	1	1	0.12666	621.297	0.709	0.687	0.366	0	18.2929	16.8565	16.9593	0	17.2365	16.9028	18.5229	0	0	0	17.9886	0	17.8891	0	0	16.5162	16.3811	0	15.3035	16.1972	17.8672	18.4887	0	0	19.9487	17.0862	0	0	0	0	0
A0A1D5QCN3	A0A1D5QCN3_MACMU	Uncharacterized protein	FAM171A2	Macaca mulatta (Rhesus macaque)		integral component of membrane [GO:0016021]		GDSSR	5.67	0.653518	0.653518	0.15457	520.352	0.691	0.572	0.56	19.2024	17.0845	17.958	18.715	17.9931	16.7808	18.366	19.5808	18.3283	17.2813	16.3611	18.6532	16.9305	19.3003	18.2668	19.4901	17.8329	18.4436	18.9971	0	17.611	18.8977	17.9391	16.5069	18.1793	18.5787	17.6468	19.5495	18.8318	16.4268	17.9647	18.0157
A0A1D5QCZ3	A0A1D5QCZ3_MACMU	Uncharacterized protein	MPP2	Macaca mulatta (Rhesus macaque)	excitatory postsynaptic potential [GO:0060079]; long-term synaptic potentiation [GO:0060291]; maintenance of postsynaptic density structure [GO:0099562]	anchored component of postsynaptic density membrane [GO:0099031]; dendrite membrane [GO:0032590]; dendritic shaft [GO:0043198]; dendritic spine [GO:0043197]; glutamatergic synapse [GO:0098978]	ion channel binding [GO:0044325]	AMNRAALESGVSTK	1.56	1	1	0.0292366	1451.86	0.692	0.414	0.872	16.0119	15.0065	14.4575	13.5206	12.3941	0	14.4604	11.1747	14.3652	15.2574	14.1643	14.8492	0	14.9437	14.7297	0	14.1903	0	14.7542	0	14.1534	14.5279	0	14.8034	14.3504	0	16.1529	14.6331	14.6134	0	14.1618	12.5079
A0A1D5QD28	A0A1D5QD28_MACMU	Uncharacterized protein	MACF1	Macaca mulatta (Rhesus macaque)	intermediate filament cytoskeleton organization [GO:0045104]; regulation of focal adhesion assembly [GO:0051893]; regulation of microtubule-based process [GO:0032886]; wound healing [GO:0042060]	actin cytoskeleton [GO:0015629]; cell projection [GO:0042995]; cytoplasm [GO:0005737]; membrane [GO:0016020]; microtubule [GO:0005874]; plasma membrane [GO:0005886]	actin binding [GO:0003779]; calcium ion binding [GO:0005509]; microtubule binding [GO:0008017]; structural molecule activity [GO:0005198]	ENLEQAFEVAERLGVTR	3.16	1	1	0.184164	1960.46	0.833	0.925	0.49	14.188	12.7279	11.5487	14.609	13.7301	0	12.6112	12.091	10.4755	15.1021	14.0829	13.774	14.1848	16.5992	12.9771	14.9413	13.7582	0	10.4531	13.6401	15.6369	15.1341	18.2586	15.3945	0	15.5439	12.9238	0	13.4205	14.8153	12.3172	13.4491
A0A1D5QD76	A0A1D5QD76_MACMU	Ral GEF with PH domain and SH3 binding motif 2	RALGPS2	Macaca mulatta (Rhesus macaque)	regulation of Ral protein signal transduction [GO:0032485]; small GTPase mediated signal transduction [GO:0007264]		guanyl-nucleotide exchange factor activity [GO:0005085]	IEPGTSTPR	10.64	0.615904	0.615904	0.196614	952.885	0.191	0.087	0.382	0	18.1056	18.5486	18.9592	18.7866	18.1866	19.299	16.9827	15.9533	0	0	15.8397	0	17.9337	0	15.5323	18.4012	0	0	0	0	17.6959	17.7797	15.6115	14.5411	18.19	17.3041	0	0	0	0	0
A0A1D5QDA3	A0A1D5QDA3_MACMU	Uncharacterized protein	CELF2	Macaca mulatta (Rhesus macaque)		cytoplasm [GO:0005737]; nucleus [GO:0005634]; ribonucleoprotein complex [GO:1990904]	RNA binding [GO:0003723]	TNNGTANK	9.03	1	1	0.24887	819.168	0.493	0.342	0.378	0	0	0	0	0	0	15.6237	0	0	0	0	0	0	15.7243	15.1784	0	0	0	16.0105	0	0	0	0	0	0	0	0	0	0	0	0	0
A0A1D5QDD3	A0A1D5QDD3_MACMU	Sad1 and UNC84 domain containing 3	SUN3	Macaca mulatta (Rhesus macaque)	nuclear envelope organization [GO:0006998]	integral component of membrane [GO:0016021]; meiotic nuclear membrane microtubule tethering complex [GO:0034993]; nuclear envelope [GO:0005635]	protein-membrane adaptor activity [GO:0043495]	MSGKAK	6.06	1	1	0.250349	637.573	0.326	0.638	0.125	16.6024	0	16.868	16.8237	16.5806	16.5397	15.122	16.2278	17.2835	17.6336	15.5701	16.1527	15.6471	16.5348	16.3012	16.6175	14.8849	16.4513	18.0372	16.9077	16.8669	16.3229	16.8131	17.1521	16.3842	16.225	0	17.0878	16.3118	16.4145	16.803	16.0839
A0A1D5QDU4	A0A1D5QDU4_MACMU	Copine-6	CPNE6	Macaca mulatta (Rhesus macaque)	cellular response to calcium ion [GO:0071277]; positive regulation of dendrite extension [GO:1903861]	axon [GO:0030424]; clathrin-coated endocytic vesicle [GO:0045334]; dendrite [GO:0030425]; plasma membrane [GO:0005886]	phosphatidylserine binding [GO:0001786]	TAIVR	5.16	1	1	0.197653	558.329	0.205	0.758	0.115	18.8265	18.4366	16.9085	18.7919	17	16.6086	19.517	18.7015	0	16.8967	18.4578	0	16.6112	0	0	0	18.5455	17.0668	0	19.8053	0	17.4562	19.644	18.8669	17.9496	16.8417	18.8608	0	0	0	0	18.0576
A0A1D5QDV6	A0A1D5QDV6_MACMU	Rho guanine nucleotide exchange factor 10	ARHGEF10	Macaca mulatta (Rhesus macaque)	mitotic spindle assembly [GO:0090307]; myelination in peripheral nervous system [GO:0022011]; regulation of Rho protein signal transduction [GO:0035023]	centrosome [GO:0005813]; cytosol [GO:0005829]	Rho guanyl-nucleotide exchange factor activity [GO:0005089]	MDQREPPRPAPAGGEDGAGAK	10.79	1	1	2.29e-12	2123.36	0.637	0.35	0.771	0	0	13.2587	12.1693	0	0	14.8368	0	0	0	0	0	14.2404	0	0	0	13.1105	0	0	0	12.7946	12.9333	0	14.3161	0	0	15.0971	0	0	11.1217	0	12.2793
A0A1D5QDW4	A0A1D5QDW4_MACMU	Interferon regulatory factor	IRF1	Macaca mulatta (Rhesus macaque)	apoptotic process [GO:0006915]; CD8-positive, alpha-beta T cell differentiation [GO:0043374]; cell cycle arrest [GO:0007050]; cellular response to interferon-beta [GO:0035458]; cellular response to mechanical stimulus [GO:0071260]; defense response to virus [GO:0051607]; interferon-gamma-mediated signaling pathway [GO:0060333]; negative regulation of cell population proliferation [GO:0008285]; ne…	cytoplasm [GO:0005737]; nuclear chromatin [GO:0000790]	DNA-binding transcription activator activity, RNA polymerase II-specific [GO:0001228]; RNA polymerase II cis-regulatory region sequence-specific DNA binding [GO:0000978]	DQSRNK	13.61	0.410787	0.410787	0.243461	747.848	0.847	0.821	0.56	18.3627	19.0063	18.3846	19.5859	21.6018	19.8525	20.9368	23.022	22.5312	18.8029	18.0236	19.8209	19.6288	20.884	18.7749	19.0156	19.2207	18.6554	20.5368	21.1285	20.2493	18.3206	20.0012	18.4632	20.6179	23.0217	22.3067	20.5381	18.3051	20.5241	20.2978	17.7553
A0A1D5QDX6	A0A1D5QDX6_MACMU	Tetraspanin	TSPAN3	Macaca mulatta (Rhesus macaque)		integral component of membrane [GO:0016021]		EVPRGSR	2.9	1	1	0.237399	801.132	0.177	0.845	0.108	14.8082	15.7337	15.1417	0	13.9733	0	0	0	0	15.3174	15.231	0	0	14.5356	0	0	0	0	0	0	16.6748	0	0	0	0	15.4319	16.1997	15.9149	0	0	14.7965	0
A0A1D5QE40	A0A1D5QE40_MACMU	Glutamate ionotropic receptor NMDA type subunit 2A	GRIN2A	Macaca mulatta (Rhesus macaque)	calcium ion transmembrane import into cytosol [GO:0097553]; directional locomotion [GO:0033058]; dopamine metabolic process [GO:0042417]; excitatory postsynaptic potential [GO:0060079]; long-term synaptic potentiation [GO:0060291]; memory [GO:0007613]; negative regulation of protein catabolic process [GO:0042177]; neurogenesis [GO:0022008]; positive regulation of apoptotic process [GO:0043065]; p…	cell surface [GO:0009986]; endoplasmic reticulum [GO:0005783]; integral component of postsynaptic density membrane [GO:0099061]; neuron projection [GO:0043005]; NMDA selective glutamate receptor complex [GO:0017146]; plasma membrane [GO:0005886]; postsynaptic density membrane [GO:0098839]; presynaptic membrane [GO:0042734]; synaptic vesicle [GO:0008021]	glutamate-gated calcium ion channel activity [GO:0022849]; ligand-gated ion channel activity [GO:0015276]; NMDA glutamate receptor activity [GO:0004972]; signaling receptor activity [GO:0038023]	ERLLEGNFYGSLFSVPSSK	3.99	1	1	0.0240003	2130.19	0.826	0.876	0.543	13.306	0	14.6664	10.0141	11.9936	0	9.6093	9.49961	0	0	0	9.3809	14.4282	13.7189	15.0086	0	16.0201	0	6.4123	13.0345	0	12.524	13.9823	0	0	0	16.5972	0	13.4929	14.388	13.7695	0
A0A1D5QE54	A0A1D5QE54_MACMU	Roundabout guidance receptor 1	ROBO1	Macaca mulatta (Rhesus macaque)	axon midline choice point recognition [GO:0016199]; Roundabout signaling pathway [GO:0035385]		axon guidance receptor activity [GO:0008046]	DGSPLDDKDER	13.3	1	1	0.122757	1247.82	0.976	0.983	0.771	15.7765	0	13.2461	16.7541	0	14.366	13.3715	14.8484	0	0	0	0	0	0	0	15.635	15.8566	0	14.284	0	13.8022	13.9646	0	0	0	15.2062	15.1167	15.5662	0	0	0	0
A0A1D5QEN7	A0A1D5QEN7_MACMU	Gamma-ECS (EC 6.3.2.2) (Gamma-glutamylcysteine synthetase)	GCLC	Macaca mulatta (Rhesus macaque)	cell redox homeostasis [GO:0045454]; cysteine metabolic process [GO:0006534]; glutamate metabolic process [GO:0006536]; glutathione biosynthetic process [GO:0006750]; L-ascorbic acid metabolic process [GO:0019852]; negative regulation of extrinsic apoptotic signaling pathway [GO:2001237]; negative regulation of mitochondrial outer membrane permeabilization involved in apoptotic signaling pathway …	cytosol [GO:0005829]; glutamate-cysteine ligase complex [GO:0017109]; mitochondrion [GO:0005739]	ADP binding [GO:0043531]; glutamate binding [GO:0016595]; glutamate-cysteine ligase activity [GO:0004357]; magnesium ion binding [GO:0000287]	TDSSN	9.24	0.049964	0.049964	0.106053	523.174	0.604	0.94	0.315	17.1375	18.0429	17.3639	17.4032	17.4805	18.0198	17.3776	17.8674	17.686	17.8751	17.3141	17.743	17.9738	17.9077	17.9802	17.1846	17.7737	17.4291	18.0762	17.3681	17.8073	17.5239	18.8735	17.5789	17.4081	17.3539	18.0024	17.2615	16.8717	17.9105	17.4717	17.7514
A0A1D5QEP0	A0A1D5QEP0_MACMU	Proline-serine-threonine phosphatase interacting protein 2	PSTPIP2	Macaca mulatta (Rhesus macaque)	actin filament polymerization [GO:0030041]; cell migration [GO:0016477]	actin filament [GO:0005884]; cytoplasm [GO:0005737]; cytoskeleton [GO:0005856]; plasma membrane [GO:0005886]	actin filament binding [GO:0051015]; cytoskeletal protein binding [GO:0008092]	RGPLPIPK	10.61	1	1	5.73e-13	878.599	0.257	0.703	0.115	0	0	10.2472	15.157	0	0	0	16.2051	0	0	14.59	15.6572	0	0	14.8086	0	0	0	0	0	0	0	15.7394	15.1921	0	14.3431	11.686	15.3399	0	0	15.7532	14.6117
A0A1D5QER3	A0A1D5QER3_MACMU	Mitochondrial glycine transporter (Solute carrier family 25 member 38)	SLC25A38	Macaca mulatta (Rhesus macaque)	erythrocyte differentiation [GO:0030218]; glycine import into mitochondrion [GO:1904983]	integral component of membrane [GO:0016021]; mitochondrial inner membrane [GO:0005743]	glycine transmembrane transporter activity [GO:0015187]	MACTR	3.93	1	1	0.0250268	652.3	0.207	0.319	0.237	0	0	15.6441	0	0	0	0	0	0	0	0	0	15.7734	0	0	0	0	0	0	0	0	18.2586	0	0	0	0	18.1128	0	0	16.9812	0	13.3095
A0A1D5QF46	A0A1D5QF46_MACMU	Carboxypeptidase D (EC 3.4.17.22) (Metallocarboxypeptidase D)	CPD	Macaca mulatta (Rhesus macaque)	peptide metabolic process [GO:0006518]; protein processing [GO:0016485]	extracellular space [GO:0005615]; integral component of membrane [GO:0016021]	metallocarboxypeptidase activity [GO:0004181]; zinc ion binding [GO:0008270]	MMSTGSK	4.07	1	1	0.147376	755.282	0.067	0.132	0.09	15.8973	16.055	15.861	0	16.0802	15.0591	15.7583	16.581	15.9687	16.1055	16.0189	16.4264	14.2341	16.0759	15.9756	15.3156	16.2263	0	15.551	15.6536	15.7778	16.6648	14.6823	15.9475	16.2762	14.8401	0	14.2399	15.5873	15.8989	14.5592	15.6027
A0A1D5QFC4	A0A1D5QFC4_MACMU	60S ribosomal protein L13a	RPL13A	Macaca mulatta (Rhesus macaque)	regulation of translation [GO:0006417]; translation [GO:0006412]	large ribosomal subunit [GO:0015934]	structural constituent of ribosome [GO:0003735]	TVRGPAVR	5.19	1	1	0.160521	855.169	0.955	0.952	0.771	0	0	19.9141	17.2249	18.1778	17.3762	15.9796	15.5137	0	0	0	0	16.4647	0	17.3361	17.3653	17.7895	0	0	0	19.0671	0	0	19.7337	17.4658	17.0129	18.9411	0	0	18.7304	0	0
A0A1D5QFK4	A0A1D5QFK4_MACMU	Family with sequence similarity 120B	FAM120B	Macaca mulatta (Rhesus macaque)		host cell nucleus [GO:0042025]		ENFDKK	3.67	1	1	0.178618	779.491	0.342	0.624	0.244	15.3896	16.3094	0	15.0351	16.2722	15.6656	14.938	15.3452	0	16.0916	15.8313	15.6261	15.6091	15.7253	15.8697	13.3085	16.0722	0	16.3163	15.5401	16.4232	14.6242	16.7185	15.6567	16.0817	17.21	15.3047	15.2962	0	15.2917	15.4069	15.6189
A0A1D5QG06	A0A1D5QG06_MACMU	PID domain-containing protein	NOS1AP	Macaca mulatta (Rhesus macaque)				NLGKAMGAK	9.32	1	1	0.190654	886.818	0.779	0.938	0.543	0	14.2519	14.3486	0	0	14.8199	14.3169	13.2092	14.8484	15.572	10.6694	14.6701	14.2028	0	0	0	0	12.6066	13.8837	0	16.1093	15.056	0	0	13.2964	15.1159	0	16.1501	15.9081	0	13.7867	0
A0A1D5QG63	A0A1D5QG63_MACMU	NBR1 autophagy cargo receptor	NBR1	Macaca mulatta (Rhesus macaque)	macroautophagy [GO:0016236]	autophagosome [GO:0005776]; phagophore assembly site [GO:0000407]	ubiquitin binding [GO:0043130]; zinc ion binding [GO:0008270]	AKNVASER	13.83	0.912859	0.912859	0.295761	875.058	0.499	0.598	0.186	20.8466	20.3538	18.4454	20.3291	19.5665	20.4425	19.8272	19.3644	20.4335	19.2341	20.8985	19.9437	20.4559	20.5408	21.1747	20.1348	21.0177	19.075	20.7617	19.6172	20.0184	19.8825	19.2503	19.9833	19.8553	20.5313	20.5737	20.4108	20.2363	20.0722	19.9856	19.7473
A0A1D5QG76	A0A1D5QG76_MACMU	39S ribosomal protein L16, mitochondrial	STX3 MRPL16	Macaca mulatta (Rhesus macaque)	translation [GO:0006412]	mitochondrial large ribosomal subunit [GO:0005762]	rRNA binding [GO:0019843]; structural constituent of ribosome [GO:0003735]	AVSRETLEK	14.95	1	1	0.458027	1032.77	0.536	0.533	0.334	19.2504	0	19.0897	19.1003	18.6406	0	0	0	0	17.5	0	18.8381	0	0	0	0	0	18.4812	0	0	18.4453	0	0	0	0	18.4665	19.1381	0	0	0	0	18.4729
A0A1D5QGK7	A0A1D5QGK7_MACMU	Sorting nexin-17	SNX17	Macaca mulatta (Rhesus macaque)	aorta development [GO:0035904]; cardiac septum development [GO:0003279]; coronary vasculature development [GO:0060976]; endocytic recycling [GO:0032456]; intracellular protein transport [GO:0006886]; kidney development [GO:0001822]; receptor-mediated endocytosis [GO:0006898]; retrograde transport, endosome to plasma membrane [GO:1990126]; signal transduction [GO:0007165]	cytoplasmic vesicle membrane [GO:0030659]; cytosol [GO:0005829]; early endosome [GO:0005769]; endosome membrane [GO:0010008]; Golgi apparatus [GO:0005794]; protein-containing complex [GO:0032991]	low-density lipoprotein particle receptor binding [GO:0050750]; phosphatidylinositol binding [GO:0035091]; protein C-terminus binding [GO:0008022]	ETVSDIER	8.63	0.00380248	0.00380248	0.175334	949.827	0.251	0.187	0.34	0	15.4529	15.8148	16.5252	11.9348	15.8998	15.4656	14.757	15.7123	14.9271	14.4664	15.8872	14.9545	15.1177	15.5807	15.3377	10.7586	0	11.249	15.3464	15.691	12.3843	14.8016	15.7705	14.4711	16.8181	15.7583	14.7957	14.6511	0	15.3533	15.2042
A0A1D5QGN8	A0A1D5QGN8_MACMU	Staufen double-stranded RNA binding protein 2	STAU2	Macaca mulatta (Rhesus macaque)			RNA binding [GO:0003723]	INDRHR	4	1	1	0.136758	810.85	0.474	0.602	0.297	0	13.4228	0	0	15.6732	0	0	0	0	0	0	0	0	0	16.0403	0	14.9977	0	16.1267	16.7122	0	0	0	0	0	0	0	0	14.2018	0	0	0
A0A1D5QGQ5	A0A1D5QGQ5_MACMU	Uncharacterized protein	LOC106995402	Macaca mulatta (Rhesus macaque)				IEHKEESNHK	9.82	1	1	0.0248001	1250.17	0.338	0.19	0.378	12.8377	0	0	0	13.1118	0	5.57131	0	0	0	0	12.6347	0	0	0	0	0	0	15.8896	0	0	0	0	0	0	0	0	0	0	0	0	0
A0A1D5QGS2	A0A1D5QGS2_MACMU	Uncharacterized protein	EGK_10674	Macaca mulatta (Rhesus macaque)				SFASASR	7.48	0.602963	0.602963	0.261289	725.907	0.348	0.429	0.223	15.6405	0	15.909	15.1245	16.0634	15.2385	15.7816	15.2484	12.9747	15.6908	15.2114	16.0344	15.9968	15.0509	0	0	15.1318	15.7591	15.8002	15.3538	15.7912	14.437	16.4186	16.0222	15.7778	15.2075	16.0286	15.4823	15.1903	15.7271	14.6622	14.6637
A0A1D5QGS5	A0A1D5QGS5_MACMU	RIMS binding protein 2	RIMBP2	Macaca mulatta (Rhesus macaque)				HMREAAER	10.18	1	1	0.182971	1014.92	0.44	0.65	0.286	14.9157	16.3281	13.8499	0	0	15.7778	15.6352	14.6837	12.7938	14.861	16.1054	15.7674	13.0525	13.3047	14.185	15.5482	0	14.6371	14.8527	15.9894	15.2579	14.0015	16.2337	16.5729	16.0592	0	0	0	14.7859	15.726	16.3309	14.9694
A0A1D5QGT0	A0A1D5QGT0_MACMU	Polypyrimidine tract binding protein 3	PTBP3	Macaca mulatta (Rhesus macaque)	mRNA processing [GO:0006397]	nucleus [GO:0005634]	RNA binding [GO:0003723]	AFPAGRGR	10.89	0.451104	0.451104	0.145037	830.047	0.352	0.215	0.415	0	0	16.2712	16.2687	13.6312	0	16.0511	11.5924	12.8184	14.915	0	0	14.7817	0	15.5044	16.196	0	0	16.333	16.7362	0	16.3681	0	15.6955	15.9317	0	17.0252	14.2953	16.1727	16.5749	16.5376	0
A0A1D5QGX6	A0A1D5QGX6_MACMU	SEC24 homolog D, COPII coat complex component	SEC24D	Macaca mulatta (Rhesus macaque)	endoplasmic reticulum to Golgi vesicle-mediated transport [GO:0006888]; intracellular protein transport [GO:0006886]	COPII vesicle coat [GO:0030127]; cytosol [GO:0005829]; endoplasmic reticulum membrane [GO:0005789]	zinc ion binding [GO:0008270]	CKAGT	4.08	0.340878	0.340878	0.0756923	536.309	0.965	0.97	0.958	18.9462	18.8444	18.348	18.8307	18.7067	19.1423	18.75	19.2353	19.051	18.9281	18.7818	18.7577	18.802	18.6362	18.67	18.7601	19.1513	18.7453	18.3619	18.6885	18.7114	18.7785	19.5249	19.1477	18.6241	18.5309	18.8242	19.0088	18.943	18.0769	18.9778	18.9852
A0A1D5QH22	A0A1D5QH22_MACMU	Uncharacterized protein	SAMD11	Macaca mulatta (Rhesus macaque)			DNA binding [GO:0003677]	TATSPYGGGHTLAGRASPK	2.63	1	1	2.75e-12	1829.81	0.663	0.365	0.953	0	16.0457	0	12.3881	13.4058	0	14.8978	14.9822	16.1446	0	0	0	13.6194	14.755	0	14.9933	14.5482	0	0	15.8583	12.6921	0	0	14.3739	0	0	15.3655	0	14.5386	0	13.1787	0
A0A1D5QH58	A0A1D5QH58_MACMU	Solute carrier family 19 member 1	SLC19A1	Macaca mulatta (Rhesus macaque)	cyclic-GMP-AMP transmembrane import across plasma membrane [GO:0140361]; folate import across plasma membrane [GO:1904447]	apical plasma membrane [GO:0016324]; basolateral plasma membrane [GO:0016323]; integral component of plasma membrane [GO:0005887]	cyclic-GMP-AMP binding [GO:0061507]; cyclic-GMP-AMP transmembrane transporter activity [GO:0140360]; folate:anion antiporter activity [GO:0008518]; methotrexate transmembrane transporter activity [GO:0015350]	AACGDSVLAR	10.76	1	1	4.58e-13	1018.45	0.142	0.071	0.334	0	15.8622	0	15.3854	14.49	13.0055	14.095	13.5612	0	15.4216	13.479	0	0	0	16.7924	0	14.0895	0	0	0	0	0	0	0	7.47284	13.2069	15.6711	0	0	0	0	8.79186
A0A1D5QHB9	A0A1D5QHB9_MACMU	Mediator of RNA polymerase II transcription subunit 16 (Mediator complex subunit 16)	MED16	Macaca mulatta (Rhesus macaque)		mediator complex [GO:0016592]	catalytic activity [GO:0003824]	GPAFR	8.81	0.0508946	0.0508946	0.186423	545.592	0.551	0.291	0.791	17.6271	16.8596	16.4848	16.6195	16.6018	16.6516	16.17	16.1862	17.2039	17.2976	15.5483	16.2361	16.1994	15.8798	16.4226	17.5152	15.545	17.6271	16.8151	15.9833	17.6342	16.7323	18.8548	17.0063	16.0143	17.038	17.3604	15.6092	17.2892	17.081	16.3366	17.2212
A0A1D5QHE5	A0A1D5QHE5_MACMU	Outer dense fiber of sperm tails 3	ODF3	Macaca mulatta (Rhesus macaque)				GGGLGHR	15.21	1	1	0.360896	652.922	0.207	0.474	0.167	0	0	0	15.7706	14.8268	16.6746	15.9426	16.3772	16.1197	0	0	0	0	17.0704	0	15.3418	0	0	0	15.8449	0	0	17.0827	16.7423	0	16.807	16.5408	0	15.762	16.2926	16.6284	15.7479
A0A1D5QHT8	A0A1D5QHT8_MACMU	ATP-dependent dihydroxyacetone kinase (EC 4.6.1.15) (Bifunctional ATP-dependent dihydroxyacetone kinase/FAD-AMP lyase (cyclizing)) (FAD-AMP lyase (cyclic FMN forming)) (FAD-AMP lyase (cyclizing)) (FMN cyclase) (Glycerone kinase) (Triokinase) (Triokinase/FMN cyclase) (Triose kinase)	TKFC	Macaca mulatta (Rhesus macaque)	carbohydrate phosphorylation [GO:0046835]; glycerol metabolic process [GO:0006071]; negative regulation of MDA-5 signaling pathway [GO:0039534]; regulation of innate immune response [GO:0045088]		ATP binding [GO:0005524]; FAD-AMP lyase (cyclizing) activity [GO:0034012]; glycerone kinase activity [GO:0004371]; triokinase activity [GO:0050354]	TQLCCV	12.25	0.875848	0.875848	0.130715	780.67	0.643	0.571	0.56	17.6947	16.0736	15.5486	17.6628	15.3079	0	15.7985	17.4739	15.2874	0	0	0	18.5604	17.4364	17.8791	18.5034	14.6071	20.5497	16.0062	14.8273	0	14.8529	16.7198	16.3752	20.9356	19.1629	20.4601	19.1015	14.5474	17.5597	14.8641	14.9349
A0A1D5QHV8	A0A1D5QHV8_MACMU	Laminin subunit beta 3	LAMB3	Macaca mulatta (Rhesus macaque)	animal organ morphogenesis [GO:0009887]; basement membrane assembly [GO:0070831]; cell migration [GO:0016477]; endodermal cell differentiation [GO:0035987]; substrate adhesion-dependent cell spreading [GO:0034446]; tissue development [GO:0009888]	laminin complex [GO:0043256]	extracellular matrix structural constituent [GO:0005201]	DLESLDR	6.79	1	1	6.92e-13	847.88	0.001	0.017	0.024	0	0	0	0	0	0	0	0	0	0	0	0	0	0	0	0	13.9923	0	15.4764	16.5778	0	0	15.974	14.9182	0	0	0	0	0	0	0	0
A0A1D5QI25	A0A1D5QI25_MACMU	Ig-like domain-containing protein	CEACAM4	Macaca mulatta (Rhesus macaque)	phagocytosis [GO:0006909]	integral component of membrane [GO:0016021]		GEGGTK	5.75	1	1	0.132352	549.522	0.695	0.462	0.56	15.3429	16.8732	16.2784	16.7915	15.5005	15.3702	16.4164	0	0	16.0309	16.4359	17.0895	17.369	0	16.6661	16.4646	17.7624	16.8975	16.8398	0	15.321	16.2656	16.6859	16.2502	16.6786	16.4648	16.4109	15.3954	16.0754	16.9321	15.6373	16.5134
A0A1D5QI79	A0A1D5QI79_MACMU	Centrosomal protein of 70 kDa	CEP70	Macaca mulatta (Rhesus macaque)	cilium assembly [GO:0060271]; regulation of microtubule cytoskeleton organization [GO:0070507]	centrosome [GO:0005813]; cytoplasm [GO:0005737]	gamma-tubulin binding [GO:0043015]	RVPHTVLDR	13.8	1	1	0.404752	1093.54	0.768	0.722	0.562	0	0	0	0	19.3163	17.6961	24.0423	24.095	23.5819	0	0	17.3088	0	0	0	0	0	0	0	0	0	23.9224	0	0	21.6184	23.4382	19.8972	17.9521	0	0	0	0
A0A1D5QIL1	A0A1D5QIL1_MACMU	Chromosome 3 C7orf50 homolog	C3H7orf50 ZFAND2A	Macaca mulatta (Rhesus macaque)			zinc ion binding [GO:0008270]	AGMAQQK	4.82	1	1	0.0928827	747.928	0.25	0.721	0.098	0	0	0	15.1516	0	15.7949	0	15.5758	0	0	0	0	0	0	0	0	0	0	0	0	0	0	0	0	0	0	15.7181	16.0546	0	0	0	0
A0A1D5QIM8	A0A1D5QIM8_MACMU	Reverse transcriptase domain-containing protein		Macaca mulatta (Rhesus macaque)				AGVAILVSGK	9.84	1	1	0.046845	912.664	0.934	0.833	0.782	0	15.3768	14.9345	14.8305	12.4257	0	14.8179	15.437	14.6866	15.4374	15.7277	14.736	0	13.0647	14.3434	14.1443	14.6923	15.7091	0	0	0	0	16.1632	16.8374	14.9252	0	16.9281	0	0	15.7781	15.1916	15.4131
A0A1D5QIQ2	A0A1D5QIQ2_MACMU	SPT3 homolog, SAGA and STAGA complex component	SUPT3H	Macaca mulatta (Rhesus macaque)	transcription by RNA polymerase II [GO:0006366]	nucleus [GO:0005634]	protein heterodimerization activity [GO:0046982]	DISLLALN	11.59	1	1	0.162802	857.389	0.965	0.97	0.916	14.2497	14.2455	13.7948	15.2637	14.7638	14.2043	14.3908	14.2489	0	0	13.6234	14.3292	0	13.9818	15.2428	14.407	14.0419	0	13.6115	13.6091	15.4359	13.5328	14.0506	14.6634	15.5539	14.7903	15.1915	0	13.7822	14.7471	14.3206	12.7565
A0A1D5QJ09	A0A1D5QJ09_MACMU	Solute carrier family 35 member F5	SLC35F5	Macaca mulatta (Rhesus macaque)		integral component of membrane [GO:0016021]		RTVDTMK	4.56	1	1	0.365778	865.221	0.362	0.689	0.177	0	0	0	16.2535	15.4871	0	0	0	16.0971	0	0	16.8392	17.3932	16.5643	0	0	0	0	16.9179	14.7438	0	16.3972	0	0	17.0196	16.0606	0	0	0	0	0	0
A0A1D5QJ21	A0A1D5QJ21_MACMU	Thromboxane A synthase 1	TBXAS1	Macaca mulatta (Rhesus macaque)			heme binding [GO:0020037]; iron ion binding [GO:0005506]; monooxygenase activity [GO:0004497]; oxidoreductase activity, acting on paired donors, with incorporation or reduction of molecular oxygen [GO:0016705]	QASGLEFKSVADSVLFLR	3.93	1	1	0.107622	1966.86	0.504	0.397	0.619	0	13.5373	0	13.2321	13.0892	0	0	12.8295	11.4886	13.3803	0	12.5046	13.1145	13.0096	0	0	0	0	14.2894	0	14.7411	0	15.4568	14.7507	15.2254	10.8173	12.4753	15.6996	0	0	0	13.2901
A0A1D5QJ25	A0A1D5QJ25_MACMU	2'-5' oligoadenylate synthase (EC 2.7.7.84)	OAS3	Macaca mulatta (Rhesus macaque)	defense response to virus [GO:0051607]; innate immune response [GO:0045087]	cytoplasm [GO:0005737]	2'-5'-oligoadenylate synthetase activity [GO:0001730]; double-stranded RNA binding [GO:0003725]	RAEILDEMR	9.79	1	1	0.356312	1150.4	0.058	0.018	0.619	0	0	0	0	0	0	15.3267	0	0	0	0	16.6683	14.8195	0	0	0	0	15.786	17.9461	0	0	0	17.1633	17.0902	16.6361	0	17.5102	15.6064	0	14.0199	0	16.2963
A0A1D5QJ48	A0A1D5QJ48_MACMU	SREBP regulating gene protein	SPRING1 C11H12orf49	Macaca mulatta (Rhesus macaque)		extracellular region [GO:0005576]		PPGPR	12.46	0.585763	0.585763	0.184191	523.177	0.608	0.384	0.751	0	17.7604	18.6715	17.9584	16.4336	16.8533	0	0	16.2881	0	16.1403	17.8838	15.2334	15.5885	17.2941	17.7821	16.5729	17.1368	18.7069	16.9231	0	17.8587	18.495	16.5369	16.2488	19.1838	15.7425	17.6914	17.0901	0	17.2638	15.5668
A0A1D5QJ53	A0A1D5QJ53_MACMU	Uncharacterized protein	ZNF594	Macaca mulatta (Rhesus macaque)				EMRIIPK	5.69	1	1	0.0543744	885.392	0.929	0.702	0.953	0	14.8894	14.373	12.9764	0	13.3967	0	0	15.1752	15.6408	0	14.7218	0	13.0481	15.2153	0	10.2557	0	0	16.3216	0	15.4516	0	13.8683	0	0	13.7825	15.6107	0	0	0	15.1794
A0A1D5QJI8	A0A1D5QJI8_MACMU	Uncharacterized protein	LOC719690	Macaca mulatta (Rhesus macaque)	actin filament-based movement [GO:0030048]; Rho protein signal transduction [GO:0007266]	myosin complex [GO:0016459]	actin binding [GO:0003779]; ATP binding [GO:0005524]; GTPase activator activity [GO:0005096]; microfilament motor activity [GO:0000146]	ARPMAEGHS	3.9	1	1	3.44e-13	972.347	0.286	0.141	0.534	0	0	0	8.5437	0	0	0	0	0	0	0	16.4209	0	0	11.1643	16.4639	0	0	17.863	14.7069	15.4604	9.71226	0	14.6218	0	0	16.5368	0	11.0057	0	13.2989	0
A0A1D5QJP4	A0A1D5QJP4_MACMU	Uncharacterized protein	F5	Macaca mulatta (Rhesus macaque)	blood circulation [GO:0008015]; blood coagulation [GO:0007596]	extracellular space [GO:0005615]; platelet alpha granule [GO:0031091]	copper ion binding [GO:0005507]	LKSSMVDK	4.69	1	1	0.0832406	923.326	0.123	0.053	0.594	0	13.3146	12.9922	12.2121	11.8547	0	0	0	0	0	0	15.4254	14.2974	0	17.7876	13.44	14.3594	0	15.5727	12.9324	0	14.1808	16.1043	14.8317	0	13.1674	15.3497	15.64	14.4128	14.1661	14.7654	0
A0A1D5QJW1	A0A1D5QJW1_MACMU	Utrophin	UTRN	Macaca mulatta (Rhesus macaque)		cytoplasm [GO:0005737]; cytoskeleton [GO:0005856]; postsynaptic membrane [GO:0045211]	actin binding [GO:0003779]; zinc ion binding [GO:0008270]	DFLMK	1.26	1	1	0.0804009	650.345	0.09	0.074	0.313	0	0	0	0	0	0	0	0	0	0	0	0	0	0	0	0	0	0	0	0	0	0	16.7697	0	0	0	18.1128	0	17.1954	0	0	0
A0A1D5QK46	A0A1D5QK46_MACMU	Rho GTPase activating protein 22	ARHGAP22	Macaca mulatta (Rhesus macaque)	signal transduction [GO:0007165]		GTPase activator activity [GO:0005096]	EHARR	8.95	1	1	0.156825	668.543	0.068	0.032	0.367	17.1292	0	15.808	14.7906	13.7423	15.3653	15.2585	13.6581	0	0	15.5099	13.6895	16.1987	0	0	14.3206	14.0483	16.909	15.9276	15.8742	0	15.9895	17.087	16.0479	16.2069	15.7227	16.1466	0	16.0651	0	15.7434	16.1527
A0A1D5QK66	A0A1D5QK66_MACMU	Rho GTPase activating protein 45	ARHGAP45	Macaca mulatta (Rhesus macaque)	activation of GTPase activity [GO:0090630]; intracellular signal transduction [GO:0035556]		GTPase activator activity [GO:0005096]	IAPGSCRER	5.7	0.0700167	0.0700167	0.277982	1045.71	0.623	0.416	0.56	0	0	15.81	16.9679	16.2923	0	0	14.843	15.6768	16.6309	16.0856	15.9537	0	15.7254	17.3881	16.4807	16.0901	16.0118	16.4829	16.6952	16.1371	16.0399	16.2205	15.243	0	15.674	15.5712	15.9178	16.6706	17.2898	15.5803	14.5247
A0A1D5QK95	A0A1D5QK95_MACMU	Cleavage and polyadenylation specific factor 7	CPSF7	Macaca mulatta (Rhesus macaque)	mRNA processing [GO:0006397]	mRNA cleavage factor complex [GO:0005849]	RNA binding [GO:0003723]	SYSVGASGSSSRK	3.37	1	1	0.45999	1272.27	0.765	0.639	0.587	0	0	0	16.5766	0	0	0	0	16.4889	0	16.0634	0	0	16.7924	0	0	0	0	0	16.4732	0	0	16.9453	0	0	0	0	0	15.8997	0	0	0
A0A1D5QKA5	A0A1D5QKA5_MACMU	Zinc finger protein 609	ZNF609	Macaca mulatta (Rhesus macaque)	regulation of transcription by RNA polymerase II [GO:0006357]	nucleus [GO:0005634]		ESSGDGMK	16.2	0.254064	0.254064	0.226405	826.108	0.278	0.181	0.415	0	19.2101	16.9724	18.2557	17.4666	16.5439	0	0	0	17.458	0	17.8578	16.2748	0	0	0	18.3105	0	0	19.214	0	16.7096	19.4946	16.9416	0	19.9635	18.0669	18.4993	19.1376	0	0	17.0592
A0A1D5QKF6	A0A1D5QKF6_MACMU	Queuine tRNA-ribosyltransferase accessory subunit 2 (Queuine tRNA-ribosyltransferase domain-containing protein 1)	QTRT2	Macaca mulatta (Rhesus macaque)	tRNA-guanine transglycosylation [GO:0101030]	mitochondrial outer membrane [GO:0005741]; protein-containing complex [GO:0032991]	metal ion binding [GO:0046872]; protein heterodimerization activity [GO:0046982]; protein homodimerization activity [GO:0042803]; queuine tRNA-ribosyltransferase activity [GO:0008479]	EGVGK	10.1	1	1	0.408379	489.815	0.237	0.504	0.103	0	0	14.3142	15.284	0	0	0	14.4356	0	0	0	0	0	15.6796	0	15.6313	0	14.6305	15.5833	0	0	0	17.165	0	0	0	0	0	0	0	0	0
A0A1D5QKM4	A0A1D5QKM4_MACMU	MFS domain-containing protein	SLC22A18	Macaca mulatta (Rhesus macaque)		integral component of membrane [GO:0016021]	transmembrane transporter activity [GO:0022857]	TESPK	13.33	1	1	0.0861884	560.17	0.614	0.967	0.382	14.8345	0	16.5943	15.6739	10.9726	15.87	16.5097	17.1086	0	0	0	0	0	0	0	18.296	0	17.5616	17.1983	17.8585	0	0	0	14.4409	16.1424	0	17.7171	0	0	16.3246	0	0
A0A1D5QKM6	A0A1D5QKM6_MACMU	Uncharacterized protein	ZNF606	Macaca mulatta (Rhesus macaque)	regulation of transcription, DNA-templated [GO:0006355]		metal ion binding [GO:0046872]; nucleic acid binding [GO:0003676]	IHTGNK	11.93	0.0150294	0.0150294	0.276317	669.368	0.978	0.94	0.791	16.8385	17.2266	16.1134	16.3251	17.1014	18.5774	15.9743	17.1729	17.2562	17.0608	16.8069	16.8694	16.7936	16.7567	15.9533	16.399	16.6555	16.4119	16.9169	18.2303	17.4613	16.5532	17.5018	15.4484	16.0469	16.4346	17.3269	17.1537	16.6057	17.7014	15.9612	15.9554
A0A1D5QKP7	A0A1D5QKP7_MACMU	Ribosomal_L18e/L15P domain-containing protein		Macaca mulatta (Rhesus macaque)	translation [GO:0006412]	ribosome [GO:0005840]; rough endoplasmic reticulum [GO:0005791]	structural constituent of ribosome [GO:0003735]	MIRNMK	9.4	1	1	0.317318	823.891	0.172	0.309	0.081	0	16.3713	17.1735	16.9893	17.27	18.8231	16.3969	16.305	17.8397	18.53	15.8524	16.9197	18.3919	16.6919	0	16.9163	16.7437	16.2248	15.4843	16.5771	17.1443	0	15.6796	15.6774	17.1896	16.9901	16.7124	16.8991	16.1811	16.7097	17.5975	17.2247
A0A1D5QKW0	A0A1D5QKW0_MACMU	Uncharacterized protein	RAB1A	Macaca mulatta (Rhesus macaque)	autophagosome assembly [GO:0000045]; cell migration [GO:0016477]; COPII-coated vesicle cargo loading [GO:0090110]; defense response to bacterium [GO:0042742]; endocytosis [GO:0006897]; Golgi organization [GO:0007030]; growth hormone secretion [GO:0030252]; interleukin-8 production [GO:0032637]; melanosome transport [GO:0032402]; positive regulation of glycoprotein metabolic process [GO:1903020]; …	Golgi membrane [GO:0000139]; melanosome [GO:0042470]	GTPase activity [GO:0003924]; GTP binding [GO:0005525]	DGGLAVLLR	2.78	1	1	0.168005	914.454	0.889	0.633	0.927	12.6712	0	0	0	0	0	0	0	0	0	0	16.8454	0	0	0	14.6736	0	0	0	0	0	0	16.0893	0	0	0	0	0	14.5287	0	0	0
A0A1D5QKW6	A0A1D5QKW6_MACMU	Ubinuclein-1	UBN1	Macaca mulatta (Rhesus macaque)	chromatin organization [GO:0006325]	nucleus [GO:0005634]		AGVSK	3.72	0.579094	0.579094	0.182641	462.357	0.28	0.706	0.153	17.629	20.6748	15.5805	17.3811	16.2349	17.1014	16.5981	19.1974	19.5359	16.5347	16.1114	17.4146	16.5285	16.4183	16.4862	16.5596	17.6419	21.4768	17.8333	16.1025	17.2135	16.917	18.125	16.9662	16.7164	16.4478	18.3652	15.9551	15.2393	16.9106	17.6607	16.5273
A0A1D5QL91	A0A1D5QL91_MACMU	CAP-Gly domain containing linker protein 1	CLIP1	Macaca mulatta (Rhesus macaque)		cytoskeleton [GO:0005856]		QLSSSSGKGR	5.22	1	1	8.02e-13	1006.72	0.202	0.189	0.309	15.6222	0	13.492	13.9371	0	0	0	14.5436	0	0	0	0	0	14.6815	0	0	14.7496	0	0	0	13.58	14.1845	15.7202	13.544	15.8712	15.8108	0	0	0	14.9021	0	0
A0A1D5QLD5	A0A1D5QLD5_MACMU	Uncharacterized protein	LOC106994757	Macaca mulatta (Rhesus macaque)	defense response to virus [GO:0051607]; innate immune response [GO:0045087]; positive regulation of immune response [GO:0050778]; receptor signaling pathway via JAK-STAT [GO:0007259]	extracellular space [GO:0005615]	cytokine activity [GO:0005125]; signaling receptor binding [GO:0005102]	TLAAAK	1.97	0.000961826	0.000961826	0.30458	573.861	0.153	0.862	0.059	16.335	0	0	16.2026	0	0	0	0	17.0214	16.6278	0	16.4853	0	0	16.6402	0	16.4351	0	0	0	16.4845	0	18.0205	16.9624	16.6443	0	0	0	0	0	0	16.369
A0A1D5QLK1	A0A1D5QLK1_MACMU	DENN domain containing 2A	DENND2A	Macaca mulatta (Rhesus macaque)	retrograde transport, endosome to Golgi [GO:0042147]	actin cytoskeleton [GO:0015629]; cytosol [GO:0005829]	Rab guanyl-nucleotide exchange factor activity [GO:0017112]	KAVSSK	8.42	1	1	0.141561	620.535	0.195	0.07	0.874	18.8922	18.852	17.9956	18.5701	18.9015	19.4812	18.3895	19.3877	18.8783	20.0056	18.785	18.5729	20.0743	19.3306	18.8994	19.6213	18.4383	18.6345	19.1338	17.7167	19.832	18.0608	18.719	18.1142	19.3552	18.2076	18.4588	19.1808	18.5227	18.1474	19.0823	18.886
A0A1D5QLM4	A0A1D5QLM4_MACMU	Uncharacterized protein	EFCAB8	Macaca mulatta (Rhesus macaque)			calcium ion binding [GO:0005509]	GHQTSVTHILVDSR	4.75	0.238795	0.238795	0.166148	1543.99	0.58	0.864	0.307	0	14.9723	13.5772	13.6617	12.8996	0	14.9638	14.9877	14.6722	17.017	0	14.5174	15.0048	15.1264	13.609	14.1831	12.8138	16.8527	14.9682	0	16.0172	12.8222	15.4979	0	15.0972	0	13.6096	0	0	15.68	14.7804	14.5803
A0A1D5QLR4	A0A1D5QLR4_MACMU	Uncharacterized protein	AHRR	Macaca mulatta (Rhesus macaque)	regulation of transcription, DNA-templated [GO:0006355]; xenobiotic metabolic process [GO:0006805]	cytosol [GO:0005829]; nucleoplasm [GO:0005654]	protein dimerization activity [GO:0046983]	GEPNYSAGR	5.63	1	1	2.3e-13	949.868	0.647	0.351	0.949	0	0	0	14.4565	0	15.294	14.2224	14.7172	0	13.5802	12.3104	13.7539	12.649	0	0	0	0	14.4877	14.2761	0	12.5036	0	0	0	0	0	13.71	0	0	0	0	15.0396
A0A1D5QM38	A0A1D5QM38_MACMU	Solute carrier family 25 member 21	SLC25A21	Macaca mulatta (Rhesus macaque)		integral component of membrane [GO:0016021]		LGEIQREIR	7.67	0.886735	0.886735	0.0815307	1114.26	0.038	0.021	0.124	0	0	16.1322	14.1481	14.435	0	0	15.1108	0	0	0	14.9768	0	16.6102	0	15.4808	15.8835	0	16.3967	15.6615	16.3265	15.2431	17.0424	16.3048	0	15.4209	15.5365	0	15.663	15.2195	12.119	13.9864
A0A1D5QM98	A0A1D5QM98_MACMU	Phosphoinositide phospholipase C (EC 3.1.4.11)	PLCL1	Macaca mulatta (Rhesus macaque)	intracellular signal transduction [GO:0035556]; lipid catabolic process [GO:0016042]; regulation of synaptic transmission, GABAergic [GO:0032228]		GABA receptor binding [GO:0050811]; inositol 1,4,5 trisphosphate binding [GO:0070679]; phosphatidylinositol phospholipase C activity [GO:0004435]	SGAAMK	6.09	1	1	0.183627	580.245	0.72	0.909	0.365	0	0	17.7745	13.632	15.8045	17.8344	0	11.4983	18.3962	0	15.5724	14.109	15.8814	17.7075	18.0952	16.006	16.2626	17.4951	0	15.7607	17.7833	17.5684	17.8796	15.7292	0	17.6677	15.2003	16.423	0	17.2535	0	14.6661
A0A1D5QMB4	A0A1D5QMB4_MACMU	UBC core domain-containing protein	UBE2F	Macaca mulatta (Rhesus macaque)	protein neddylation [GO:0045116]; protein polyubiquitination [GO:0000209]	nucleus [GO:0005634]	ATP binding [GO:0005524]; NEDD8 transferase activity [GO:0019788]; ubiquitin conjugating enzyme activity [GO:0061631]	MESPVLPR	16.67	0.397437	0.397437	0.0963863	943.375	0.413	0.819	0.152	0	0	20.3984	21.6754	16.275	17.1694	19.382	18.9407	19.6965	0	0	18.1628	0	16.9179	0	17.5967	21.3784	18.5935	18.3416	15.8887	0	17.7055	18.6789	17.2064	18.0467	15.5849	18.9287	0	17.2028	16.1243	0	17.7218
A0A1D5QMC7	A0A1D5QMC7_MACMU	Mitogen-activated protein kinase (EC 2.7.11.24)	MAPK10	Macaca mulatta (Rhesus macaque)	rhythmic process [GO:0048511]		ATP binding [GO:0005524]; MAP kinase activity [GO:0004707]	QVDVSYIAK	19.6	0.744346	0.744346	0.226925	1021.66	0.452	0.44	0.427	17.0456	19.8864	18.4007	18.9622	18.4566	18.3516	19.3642	20.4005	18.4938	18.4702	17.9949	19.2994	17.7199	18.5067	0	17.9754	18.4963	15.0274	18.1672	19.5446	18.8708	0	20.5272	18.9826	17.8444	19.5329	18.5609	19.4871	19.5677	18.1378	18.8489	18.4377
A0A1D5QML3	A0A1D5QML3_MACMU	4-nitrophenol 2-hydroxylase (EC 1.14.13.n7) (EC 1.14.14.1) (CYPIIE1) (Cytochrome P450 2E1)	CYP2E1	Macaca mulatta (Rhesus macaque)	epoxygenase P450 pathway [GO:0019373]; exogenous drug catabolic process [GO:0042738]; organic acid metabolic process [GO:0006082]; oxidation-reduction process [GO:0055114]; xenobiotic metabolic process [GO:0006805]	cytoplasm [GO:0005737]; endoplasmic reticulum membrane [GO:0005789]; integral component of membrane [GO:0016021]; intracellular membrane-bounded organelle [GO:0043231]; mitochondrial inner membrane [GO:0005743]	arachidonic acid epoxygenase activity [GO:0008392]; aromatase activity [GO:0070330]; heme binding [GO:0020037]; iron ion binding [GO:0005506]; oxidoreductase activity, acting on paired donors, with incorporation or reduction of molecular oxygen, reduced flavin or flavoprotein as one donor, and incorporation of one atom of oxygen [GO:0016712]; steroid hydroxylase activity [GO:0008395]	MCLLAHCQVLATR	1.85	1	1	4.59e-13	1571.82	0.187	0.211	0.098	0	0	0	17.7215	15.7382	17.4447	16.1287	0	0	18.2973	0	0	0	0	0	0	0	0	0	0	0	0	0	0	0	16.0787	17.8054	0	0	0	0	0
A0A1D5QMR0	A0A1D5QMR0_MACMU	Vestigial like family member 4	VGLL4	Macaca mulatta (Rhesus macaque)	regulation of transcription, DNA-templated [GO:0006355]			SPAQGGR	19.75	0.620382	0.620382	0.289896	673.067	0.969	0.91	0.873	16.1608	15.8638	15.5477	0	15.7573	16.1886	15.7163	15.8681	15.2766	15.5538	16.0029	16.1564	0	16.5595	16.17	15.2712	15.2953	17.0892	16.3542	0	15.9264	16.8372	0	15.2498	15.8201	16.1175	15.5744	15.0967	0	15.8046	17.0441	15.8456
A0A1D5QMV5	A0A1D5QMV5_MACMU	Uncharacterized protein	C11H12orf42 C12orf42	Macaca mulatta (Rhesus macaque)				GAVAMAPEMLPK	7.21	1	1	0.246155	1246.53	0.893	0.7	0.957	0	16.3383	13.7055	16.2652	14.6684	15.1341	14.7045	0	16.5522	0	0	0	14.2509	14.7905	14.9691	0	0	13.3499	16.1754	15.7034	0	14.2907	0	15.6201	14.9	15.6075	14.6399	15.095	15.2047	15.6199	0	0
A0A1D5QMV9	A0A1D5QMV9_MACMU	DUF1619 domain-containing protein	TCTN1	Macaca mulatta (Rhesus macaque)	cell projection organization [GO:0030030]			IVNVTANLISSSFPEPGSAR	6.12	1	1	0.0179723	2059.96	0.01	0.004	0.183	12.755	0	0	0	10.2709	0	0	0	0	0	13.2388	0	10.7168	13.9527	0	13.5234	15.0372	0	12.3913	17.1537	17.616	17.6953	0	17.3006	14.9374	0	13.4029	14.1583	17.2504	11.9587	13.9403	0
A0A1D5QN13	A0A1D5QN13_MACMU	LDL receptor related protein 2	LRP2	Macaca mulatta (Rhesus macaque)	endocytosis [GO:0006897]	integral component of membrane [GO:0016021]	calcium ion binding [GO:0005509]	GLALDPR	15.8	1	1	0.174981	737.836	0.245	0.19	0.274	17.8297	18.2948	16.0988	16.5673	15.7336	0	0	0	0	0	18.0802	16.8449	0	0	15.7371	17.4887	0	16.2069	16.466	17.9422	17.0835	0	0	0	0	17.1531	0	0	0	0	0	0
A0A1D5QN85	A0A1D5QN85_MACMU	Uncharacterized protein	TUBGCP6	Macaca mulatta (Rhesus macaque)	cytoplasmic microtubule organization [GO:0031122]; meiotic cell cycle [GO:0051321]; microtubule nucleation by interphase microtubule organizing center [GO:0051415]; mitotic cell cycle [GO:0000278]; spindle assembly [GO:0051225]	centrosome [GO:0005813]; cytoplasm [GO:0005737]; equatorial microtubule organizing center [GO:0000923]; gamma-tubulin complex [GO:0000930]; gamma-tubulin ring complex [GO:0008274]; gamma-tubulin small complex [GO:0008275]; microtubule [GO:0005874]; spindle pole [GO:0000922]	gamma-tubulin binding [GO:0043015]; microtubule binding [GO:0008017]	MALDARK	10.56	1	1	0.141563	819.606	0.09	0.189	0.113	15.0944	0	0	17.3987	16.9084	0	0	0	0	14.1338	0	0	0	0	0	16.1485	16.8236	17.7299	16.2708	16.6367	17.4075	16.2617	0	0	0	0	17.142	0	0	0	0	14.8287
A0A1D5QNA1	A0A1D5QNA1_MACMU	Olfactory receptor	LOC705993	Macaca mulatta (Rhesus macaque)		integral component of membrane [GO:0016021]; plasma membrane [GO:0005886]	G protein-coupled receptor activity [GO:0004930]; olfactory receptor activity [GO:0004984]	GKSGER	8.6	0.927505	0.927505	0.20481	633.475	0.802	0.91	0.56	16.2309	17.1616	16.4734	15.6466	15.9922	16.9331	15.7512	16.2476	17.3347	16.0198	16.1209	16.4083	16.8266	13.6387	16.148	16.7895	16.1181	16.262	15.8494	17.0666	17.3969	16.1044	18.8133	15.845	16.1453	17.0313	16.2632	16.5498	16.388	15.6049	15.598	15.9178
A0A1D5QNB5	A0A1D5QNB5_MACMU	Transmembrane protein 237	TMEM237	Macaca mulatta (Rhesus macaque)	cell projection organization [GO:0030030]	cilium [GO:0005929]; integral component of membrane [GO:0016021]		EIKASS	12.15	0.0379519	0.0379519	0.242696	635.193	0.37	0.327	0.266	17.9938	19.2661	17.8978	17.8766	17.6503	18.1884	17.8967	17.8824	18.6734	17.3752	16.7423	17.4371	17.0025	16.5165	17.3259	18.4749	18.3319	19.5725	17.6625	17.6856	19.1812	16.6052	18.8005	18.84	17.5868	18.674	19.286	16.9393	17.3853	17.2806	17.5385	18.1145
A0A1D5QND3	A0A1D5QND3_MACMU	Ankyrin repeat domain 66	ANKRD66	Macaca mulatta (Rhesus macaque)				GPIRPSNTKGR	1.67	1	1	0.132881	1182.04	0.441	0.533	0.274	15.401	0	12.5592	13.7796	15.3979	0	0	14.1666	0	0	0	0	0	14.8422	0	0	12.5512	0	0	0	0	0	0	11.7794	0	0	14.5173	0	0	15.7608	0	12.1007
A0A1D5QNN7	A0A1D5QNN7_MACMU	Mab-21 domain containing 2	MB21D2	Macaca mulatta (Rhesus macaque)			protein-containing complex binding [GO:0044877]	KMAAPTTSK	7.15	0.430972	0.430972	0.151247	951.506	0.461	0.704	0.185	0	13.9709	16.3101	18.1514	15.484	17.2389	18.8634	17.044	0	0	0	18.427	0	0	14.6439	16.0696	12.617	15.2708	16.7798	15.0421	17.9505	12.2363	17.3072	16.3264	16.7927	13.5427	14.9281	0	0	16.4304	15.5955	16.7832
A0A1D5QNQ2	A0A1D5QNQ2_MACMU	Aspartate carbamoyltransferase (EC 2.1.3.2) (EC 3.5.2.3) (EC 6.3.5.5) (CAD protein) (Dihydroorotase) (Glutamine-dependent carbamoyl-phosphate synthase)	CAD	Macaca mulatta (Rhesus macaque)	'de novo' pyrimidine nucleobase biosynthetic process [GO:0006207]; 'de novo' UMP biosynthetic process [GO:0044205]; citrulline biosynthetic process [GO:0019240]; glutamine metabolic process [GO:0006541]; nitrogen compound metabolic process [GO:0006807]; UTP biosynthetic process [GO:0006228]	cytoplasm [GO:0005737]; cytosol [GO:0005829]; nuclear matrix [GO:0016363]; nucleoplasm [GO:0005654]	amino acid binding [GO:0016597]; aspartate carbamoyltransferase activity [GO:0004070]; ATP binding [GO:0005524]; carbamoyl-phosphate synthase (glutamine-hydrolyzing) activity [GO:0004088]; dihydroorotase activity [GO:0004151]; enzyme binding [GO:0019899]; identical protein binding [GO:0042802]; zinc ion binding [GO:0008270]	VSRSFPFVSK	7.87	1	1	0.131292	1154.08	0.552	0.356	0.491	14.8872	16.2912	14.9497	14.713	16.4591	14.1754	16.1373	16.7899	12.8904	14.3519	16.2371	15.1504	14.8327	14.5041	15.7677	0	16.1765	16.5119	15.245	14.3417	16.0431	15.7865	0	15.0747	15.5051	16.0221	15.3185	16.0479	16.2423	16.6599	15.2048	11.3471
A0A1D5QNR3	A0A1D5QNR3_MACMU	Antagonist of mitotic exit network 1 homolog	AMN1	Macaca mulatta (Rhesus macaque)				KDGVEK	2.89	1	1	0.174109	674.391	0.217	0.283	0.221	17.3377	17.2228	17.0681	0	15.4021	0	0	16.8933	0	0	17.3501	15.9975	15.2365	15.5768	14.9688	0	0	15.2516	0	0	0	0	16.7408	13.855	0	0	17.6094	0	17.023	0	17.3473	10.7502
A0A1D5QNY5	A0A1D5QNY5_MACMU	RBR-type E3 ubiquitin transferase (EC 2.3.2.31)	ARIH2	Macaca mulatta (Rhesus macaque)			metal ion binding [GO:0046872]; ubiquitin-protein transferase activity [GO:0004842]	LTAISCILPMALVSHSVAK	4.01	1	1	2.29e-13	2026.05	0.586	0.495	0.34	13.6738	14.1754	0	0	13.3238	11.6297	0	0	14.0679	14.4863	13.878	13.2218	12.6247	14.1693	0	14.0088	13.0708	13.8762	12.9424	12.7265	10.4793	11.6241	0	12.2125	12.7503	13.1308	10.1224	18.1741	0	13.626	13.0898	12.8972
A0A1D5QQ16	A0A1D5QQ16_MACMU	Serine/threonine-protein kinase (EC 2.7.11.13)	PRKD1	Macaca mulatta (Rhesus macaque)	intracellular signal transduction [GO:0035556]	cytoplasm [GO:0005737]; membrane [GO:0016020]	ATP binding [GO:0005524]; calcium-dependent protein kinase C activity [GO:0004698]; metal ion binding [GO:0046872]	RCAPK	1.42	1	1	0	630.46	0.607	0.317	1	0	0	15.5917	0	0	0	0	0	0	0	0	0	0	0	0	0	0	0	0	0	0	0	0	0	0	0	0	0	0	0	0	0
A0A1D5QQ41	A0A1D5QQ41_MACMU	Calmin	CLMN	Macaca mulatta (Rhesus macaque)	negative regulation of cell population proliferation [GO:0008285]; neuron projection development [GO:0031175]	cytoplasm [GO:0005737]	actin binding [GO:0003779]	SMKEGQQLR	11.4	1	1	0	1092.54	0.488	0.231	0.927	16.6773	0	16.4163	16.8284	0	14.7749	0	0	0	0	0	0	0	16.5721	0	0	0	17.3369	0	0	0	0	0	0	0	16.2376	0	0	0	0	0	0
A0A1D5QQA1	A0A1D5QQA1_MACMU	Ubiquitin carboxyl-terminal hydrolase (EC 3.4.19.12)	UCHL5	Macaca mulatta (Rhesus macaque)	forebrain morphogenesis [GO:0048853]; lateral ventricle development [GO:0021670]; midbrain development [GO:0030901]; protein deubiquitination [GO:0016579]; ubiquitin-dependent protein catabolic process [GO:0006511]	Ino80 complex [GO:0031011]; mitochondrion [GO:0005739]; nucleoplasm [GO:0005654]	proteasome binding [GO:0070628]; thiol-dependent ubiquitin-specific protease activity [GO:0004843]	PTSRSGPGFGK	5.8	0.121492	0.121492	6.87e-13	1090.84	0.952	0.828	0.855	0	15.9611	0	0	0	0	15.9577	16.9666	16.5781	0	0	0	15.9946	17.3239	0	0	0	0	0	0	0	15.3199	0	16.7087	16.5387	0	15.5741	16.4198	0	16.305	0	0
A0A1D5QQF1	A0A1D5QQF1_MACMU	Ferritin	FTL	Macaca mulatta (Rhesus macaque)	intracellular sequestering of iron ion [GO:0006880]; iron ion transport [GO:0006826]	cytoplasm [GO:0005737]	ferric iron binding [GO:0008199]; ferrous iron binding [GO:0008198]; iron ion binding [GO:0005506]	AAMALEK	8.99	0.841723	0.841723	0.254125	732.481	0.277	0.186	0.266	16.7905	17.7416	0	15.087	16.5951	17.3318	16.1512	15.7091	15.0672	16.556	0	0	17.3333	0	16.1277	16.7521	17.2222	16.5944	15.542	16.1297	16.7278	17.2374	16.5548	17.3552	16.9477	16.6775	16.7897	15.9508	0	16.6155	16.8005	16.4009
A0A1D5QQX3	A0A1D5QQX3_MACMU	LIM domain kinase 2	LIMK2 RNF185	Macaca mulatta (Rhesus macaque)			ATP binding [GO:0005524]; metal ion binding [GO:0046872]; protein kinase activity [GO:0004672]	VLGCLPQSK	6.39	1	1	0.00553557	1000.46	0.223	0.091	0.699	11.4845	16.8215	14.6902	10.3102	13.6563	15.1293	14.2201	15.1216	12.3843	13.0944	15.5402	11.9109	12.782	11.5816	0	14.1969	12.4699	14.0963	0	14.7339	0	14.7281	0	12.3452	12.0917	14.6821	15.0283	0	0	13.1806	0	0
A0A1D5QRI0	A0A1D5QRI0_MACMU	Uncharacterized protein	SP100	Macaca mulatta (Rhesus macaque)		nucleus [GO:0005634]	DNA binding [GO:0003677]; metal ion binding [GO:0046872]	AIQER	6.01	1	1	0.141572	614.001	0.379	0.651	0.204	14.3285	15.3131	0	0	17.5079	18.9629	16.8667	18.7764	0	0	0	0	17.2671	0	16.8433	16.0962	17.4079	0	0	0	0	0	18.0046	16.916	16.3865	0	16.0724	0	17.6997	19.3979	18.3653	17.3042
A0A1D5QRI6	A0A1D5QRI6_MACMU	Structural maintenance of chromosomes protein	SMC1A	Macaca mulatta (Rhesus macaque)	DNA repair [GO:0006281]; mitotic sister chromatid cohesion [GO:0007064]	cohesin complex [GO:0008278]; nucleus [GO:0005634]	ATP binding [GO:0005524]; chromatin binding [GO:0003682]	EEASK	3.65	1	1	0.190425	561.717	0.112	0.112	0.179	0	0	14.241	16.1844	0	0	16.0943	15.1225	0	0	0	0	16.4561	0	16.6016	0	14.3315	0	15.5856	15.8114	0	0	17.4558	15.8199	0	16.0615	13.3063	16.781	15.6657	16.3033	0	16.7012
A0A1D5QRL1	A0A1D5QRL1_MACMU	Septin-2	SEPTIN2 SEPT2	Macaca mulatta (Rhesus macaque)	cell division [GO:0051301]	ciliary membrane [GO:0060170]; cleavage furrow [GO:0032154]; midbody [GO:0030496]; motile cilium [GO:0031514]; spindle [GO:0005819]	GTP binding [GO:0005525]	AIHNK	14.33	0.553094	0.553094	0.166869	581.384	0.758	0.522	0.791	16.0366	16.1348	16.2367	16.3629	15.8192	15.5501	16.1318	15.8338	16.6059	16.1681	14.6367	16.2347	15.6291	16.3773	16.1499	16.2416	16.9004	16.2407	16.563	16.2204	15.5774	0	21.0467	15.1083	15.862	16.5321	16.2847	16.4591	15.7405	16.8288	15.9764	15.5321
A0A1D5QRL4	A0A1D5QRL4_MACMU	Leukemia inhibitory factor	LIF	Macaca mulatta (Rhesus macaque)	immune response [GO:0006955]	extracellular region [GO:0005576]	cytokine activity [GO:0005125]; growth factor activity [GO:0008083]; leukemia inhibitory factor receptor binding [GO:0005146]	ILNPSALSLHSK	11.5	0.0803588	0.0803588	0.0442436	1279.93	0.999	0.985	0.872	0	0	15.0526	0	14.866	0	15.0903	0	14.6449	14.7977	14.9548	13.8747	0	0	16.1068	14.3669	0	13.5887	0	12.8481	14.9147	0	16.3647	14.9893	11.9045	15.2239	14.4465	14.6792	12.994	0	13.4085	0
A0A1D5QRV7	A0A1D5QRV7_MACMU	Ripply transcriptional repressor 3	RIPPLY3	Macaca mulatta (Rhesus macaque)	embryonic pattern specification [GO:0009880]; heart development [GO:0007507]; negative regulation of cell population proliferation [GO:0008285]; negative regulation of transcription by RNA polymerase II [GO:0000122]; pharyngeal system development [GO:0060037]	nucleus [GO:0005634]		GGECSSSK	6.88	0.157128	0.157128	0.100109	811.657	0.094	0.497	0.039	14.6215	16.4287	0	16.8635	15.9227	16.9339	16.0962	15.4074	16.7069	16.2786	14.4645	14.927	0	15.1582	15.6921	14.2248	16.076	18.4739	17.6706	16.09	15.7321	15.6447	16.5811	16.2916	15.2262	16.4893	15.308	0	14.5602	0	16.0363	15.7055
A0A1D5QRW1	A0A1D5QRW1_MACMU	Chromosome 3 C7orf50 homolog	C3H7orf50 ZFAND2A	Macaca mulatta (Rhesus macaque)				ELDEEDPD	11.74	0.62604	0.62604	0.205454	960.033	0.657	0.459	0.633	0	0	15.3316	16.4275	16.1216	0	14.2499	16.4347	15.4547	0	15.807	17.4116	17.0739	0	17.0226	15.8259	14.8599	15.9991	16.6768	14.8588	0	15.7755	17.0318	15.9878	15.6191	16.544	0	0	17.2492	14.404	17.3081	17.8844
A0A1D5QRW4	A0A1D5QRW4_MACMU	Ig-like domain-containing protein	MAMU-E	Macaca mulatta (Rhesus macaque)				EGNGR	12.39	0.559197	0.559197	0.17753	531.286	0.7	0.498	0.874	16.9262	19.4316	16.8241	19.3497	20.127	17.4221	20.9074	19.578	21.1846	16.5094	16.9475	19.8726	22.9318	19.5275	19.8994	21.5637	21.1929	19.6334	17.5258	17.4331	18.8119	16.723	19.4306	19.1407	17.2017	18.3153	21.512	20.3655	17.2006	20.5276	17.0694	17.4327
A0A1D5QS83	A0A1D5QS83_MACMU	Coiled-coil domain containing 71 like	CCDC71L	Macaca mulatta (Rhesus macaque)				GGDFR	12.37	1	1	0.0728346	551.39	0.138	0.067	0.633	15.0295	16.0462	15.1552	15.4241	15.6091	15.4987	15.548	16.8594	16.0993	15.5258	15.5949	14.4693	0	0	16.5227	0	16.9658	17.4205	0	15.7689	16.7664	0	0	16.2516	15.9227	16.233	16.5696	15.5412	16.7716	16.7142	14.8833	16.6189
A0A1D5QSE3	A0A1D5QSE3_MACMU	Centrosomal protein kizuna (Polo-like kinase 1 substrate 1)	KIZ	Macaca mulatta (Rhesus macaque)	spindle organization [GO:0007051]	cell projection [GO:0042995]; centrosome [GO:0005813]; cytoplasm [GO:0005737]		TLLLHSQQR	6.59	1	1	0.139248	1096.1	0.596	0.309	0.949	0	0	6.77641	13.5428	0	0	0	14.7544	14.7616	11.9218	0	0	12.7267	14.4949	12.5229	0	14.3664	0	0	6.00117	0	14.0535	0	0	0	0	12.3091	15.3361	0	0	0	0
A0A1D5QSL2	A0A1D5QSL2_MACMU	Kinase (EC 2.7.-.-)	IP6K3	Macaca mulatta (Rhesus macaque)	inositol phosphate biosynthetic process [GO:0032958]; phosphatidylinositol phosphorylation [GO:0046854]; protein phosphorylation [GO:0006468]	cytoplasm [GO:0005737]; nucleus [GO:0005634]	inositol hexakisphosphate 6-kinase activity [GO:0000831]; inositol hexakisphosphate kinase activity [GO:0000828]; kinase activity [GO:0016301]	MVVQNSADAGDMR	5.12	0.678514	0.678514	0.223561	1426.37	0.207	0.077	0.633	14.6154	0	0	13.9037	14.4695	0	0	0	14.8413	13.5001	14.1118	12.2345	15.8119	13.0222	14.7981	15.291	16.8067	16.6771	15.1607	14.237	0	12.0939	18.4018	0	15.4894	15.4809	16.1762	14.9155	14.371	14.4947	0	14.0351
A0A1D5QSN2	A0A1D5QSN2_MACMU	Peptidylprolyl isomerase (EC 5.2.1.8)	FKBP2	Macaca mulatta (Rhesus macaque)			peptidyl-prolyl cis-trans isomerase activity [GO:0003755]	RWGPGGR	16.43	0.811507	0.811507	0.1971	784.504	0.72	0.851	0.368	16.3105	16.5667	14.4505	15.6572	15.9531	16.6847	15.2163	15.0725	15.3568	15.8902	16.1357	16.0118	16.7473	15.6041	15.7389	16.5783	15.0629	15.9047	15.5082	15.931	16.2198	15.7492	17.4507	15.3993	15.3728	16.0548	16.3105	16.3581	15.4828	16.3738	15.8178	15.3405
A0A1D5QT43	A0A1D5QT43_MACMU	Ig-like domain-containing protein	MAMU-DRA	Macaca mulatta (Rhesus macaque)	adaptive immune response [GO:0002250]; cognition [GO:0050890]; peptide antigen assembly with MHC class II protein complex [GO:0002503]	cell surface [GO:0009986]; integral component of membrane [GO:0016021]; late endosome membrane [GO:0031902]; lysosomal membrane [GO:0005765]; MHC class II protein complex [GO:0042613]	peptide antigen binding [GO:0042605]; polysaccharide binding [GO:0030247]	FPPPLPKR	2.59	1	1	0.15706	951.124	0.316	0.479	0.246	0	11.2426	15.1801	14.9619	15.5059	14.495	15.3084	14.91	0	15.9404	16.0823	16.1231	0	14.5998	13.3738	14.2302	15.7925	16.2466	0	0	0	0	14.0028	0	14.4364	16.4202	15.059	0	14.3986	15.7421	0	16.0794
A0A1D5QTK8	A0A1D5QTK8_MACMU	NIMA related kinase 2 (Serine/threonine-protein kinase Nek2 isoform 1)	NEK2	Macaca mulatta (Rhesus macaque)	blastocyst development [GO:0001824]; centrosome separation [GO:0051299]; mitotic sister chromatid segregation [GO:0000070]; mitotic spindle assembly [GO:0090307]; negative regulation of centriole-centriole cohesion [GO:1903126]; negative regulation of DNA binding [GO:0043392]; positive regulation of telomerase activity [GO:0051973]; positive regulation of telomere capping [GO:1904355]; positive r…	centrosome [GO:0005813]; condensed nuclear chromosome [GO:0000794]; kinetochore [GO:0000776]; midbody [GO:0030496]; nucleoplasm [GO:0005654]; protein-containing complex [GO:0032991]; spindle pole [GO:0000922]	ATP binding [GO:0005524]; protein kinase activity [GO:0004672]; protein phosphatase binding [GO:0019903]	EGKFR	22.54	0.773089	0.773089	0.215746	636.625	0.363	0.16	0.916	0	0	17.7894	15.6386	18.3817	0	15.5409	0	15.7641	0	15.9802	0	20.6308	16.6615	19.27	20.3808	16.0414	0	16.3359	18.069	20.0349	16.8577	16.9849	16.7816	19.297	17.5318	16.9514	0	16.4918	16.9618	16.8472	18.1292
A0A1D5QTM0	A0A1D5QTM0_MACMU	Protein FAM136A	LOC106992887	Macaca mulatta (Rhesus macaque)				DSVDAGSK	10.12	0.205484	0.205484	0.187961	779.495	0.975	0.821	0.791	17.6124	16.9422	17.3723	16.7137	17.206	18.3967	15.8932	18.3604	16.7278	20.0401	16.6034	15.7824	17.8064	15.5752	17.0104	17.8281	15.795	17.5145	15.9813	16.8368	18.6093	15.9968	20.1534	16.3845	18.0272	16.5215	17.2165	18.4305	16.6534	16.5953	17.1726	17.3281
A0A1D5QTN8	A0A1D5QTN8_MACMU	Vacuolar fusion protein MON1 homolog	MON1A	Macaca mulatta (Rhesus macaque)	protein secretion [GO:0009306]; protein targeting to vacuole [GO:0006623]			EGARGPPPLPADMR	9.3	0.363861	0.363861	1.6e-12	1476.18	0.866	0.62	0.915	11.7896	11.767	0	14.6834	16.1284	0	16.5682	12.1626	0	0	0	15.4656	14.5781	17.7009	13.075	16.5082	15.8572	17.0019	14.6695	15.1081	15.8009	0	14.4161	0	0	0	16.1054	13.2036	14.4621	13.8557	14.9298	15.9154
A0A1D5QTV5	A0A1D5QTV5_MACMU	N-acetylglucosamine-6-sulfatase (EC 3.1.6.14) (Glucosamine-6-sulfatase)	GNS	Macaca mulatta (Rhesus macaque)	glycosaminoglycan metabolic process [GO:0030203]	integral component of membrane [GO:0016021]; lysosome [GO:0005764]	glycosaminoglycan binding [GO:0005539]; metal ion binding [GO:0046872]; N-acetylglucosamine-6-sulfatase activity [GO:0008449]	VPLLVR	16.79	0.375271	0.375271	0.169167	696.453	0.646	0.624	0.491	16.0555	15.8397	16.1227	16.1359	16.2789	15.5913	16.1751	14.7761	15.9798	16.7085	15.0664	14.9472	18.0058	16.2693	16.191	17.0988	15.715	15.7426	15.4218	16.6565	16.9453	14.7449	16.5918	16.6356	16.1525	14.9664	16.6731	17.1187	15.904	0	15.0791	15.7071
A0A1D5QU09	A0A1D5QU09_MACMU	C1q domain-containing protein	C1QTNF3	Macaca mulatta (Rhesus macaque)		extracellular region [GO:0005576]		DSAAG	8.27	1	1	5.75e-14	420.333	0.131	0.044	0.816	0	0	14.7193	15.5852	16.4191	0	13.3831	0	0	15.3266	0	13.068	15.5309	13.1553	13.1448	0	0	0	0	0	13.9174	13.3043	0	0	0	0	0	0	0	0	0	15.8101
A0A1D5QV10	A0A1D5QV10_MACMU	Uncharacterized protein	LOC694255	Macaca mulatta (Rhesus macaque)		integral component of membrane [GO:0016021]	protein tyrosine/serine/threonine phosphatase activity [GO:0008138]; protein tyrosine phosphatase activity [GO:0004725]	TNGTK	3.06	1	1	0.126567	520.776	0.543	0.289	0.522	18.7085	18.7339	17.4376	18.2238	0	18.0368	0	19.2921	18.4759	16.9506	17.2722	17.6471	0	17.2875	17.3738	17.5251	17.8113	21.3184	17.6039	0	16.7309	16.441	18.1119	0	0	18.5661	18.2406	17.4233	16.9413	17.0836	16.7429	0
A0A1D5QV43	A0A1D5QV43_MACMU	Argininosuccinate lyase	ASL	Macaca mulatta (Rhesus macaque)	arginine biosynthetic process via ornithine [GO:0042450]; DNA-templated transcription, initiation [GO:0006352]; urea cycle [GO:0000050]	nucleus [GO:0005634]; RNA polymerase complex [GO:0030880]	argininosuccinate lyase activity [GO:0004056]; DNA-directed 5'-3' RNA polymerase activity [GO:0003899]; nucleotide binding [GO:0000166]	MPLLPSDLISFLKTAR	4.99	1	1	0.196397	1817.66	0.589	0.818	0.337	0	14.3546	15.4729	0	13.2972	0	12.0814	0	12.6106	0	14.9535	14.3899	15.4981	14.9609	0	15.8337	15.3833	0	13.5401	15.2393	0	14.2525	0	12.4264	11.1941	13.4096	0	14.8349	15.319	15.1737	15.3505	11.5534
A0A1D5QVM0	A0A1D5QVM0_MACMU	Uncharacterized protein	LOC694533	Macaca mulatta (Rhesus macaque)	regulation of transcription, DNA-templated [GO:0006355]		metal ion binding [GO:0046872]; nucleic acid binding [GO:0003676]	THSGEEAC	5.08	0.171189	0.171189	0.25338	891.73	0.437	0.85	0.125	17.8938	17.9247	16.1609	17.7572	19.0816	18.4738	16.5913	18.84	18.1929	17.0438	0	18.6923	18.4224	0	17.1954	16.4959	17.6102	17.762	17.2977	18.3728	18.2539	17.076	19.2411	17.4177	18.3732	18.2005	18.0738	17.1422	17.2804	0	17.2773	17.6491
A0A1D5QVV8	A0A1D5QVV8_MACMU	Sortilin 1	SORT1	Macaca mulatta (Rhesus macaque)	endocytosis [GO:0006897]; endosome to lysosome transport [GO:0008333]; endosome transport via multivesicular body sorting pathway [GO:0032509]; extrinsic apoptotic signaling pathway via death domain receptors [GO:0008625]; glucose import [GO:0046323]; Golgi to endosome transport [GO:0006895]; myotube differentiation [GO:0014902]; negative regulation of fat cell differentiation [GO:0045599]; negat…	cell surface [GO:0009986]; clathrin-coated pit [GO:0005905]; cytoplasmic vesicle membrane [GO:0030659]; cytosol [GO:0005829]; early endosome [GO:0005769]; endosome membrane [GO:0010008]; Golgi apparatus [GO:0005794]; integral component of membrane [GO:0016021]; lysosome [GO:0005764]; perinuclear region of cytoplasm [GO:0048471]; trans-Golgi network transport vesicle [GO:0030140]	enzyme binding [GO:0019899]; nerve growth factor binding [GO:0048406]; nerve growth factor receptor activity [GO:0010465]; neurotensin receptor activity, non-G protein-coupled [GO:0030379]; retromer complex binding [GO:1905394]	GAADGLSR	8.59	1	1	0.059114	749.731	0.135	0.34	0.068	0	0	15.9082	0	0	0	0	13.7071	14.2277	14.9084	14.2679	0	15.8088	15.7744	15.6338	0	15.3693	0	15.3537	15.9472	14.8481	0	0	0	0	0	16.2256	15.9588	0	15.7394	16.0671	15.4227
A0A1D5QVX8	A0A1D5QVX8_MACMU	ATP-dependent (S)-NAD(P)H-hydrate dehydratase (EC 4.2.1.93) (ATP-dependent NAD(P)HX dehydratase) (Carbohydrate kinase domain-containing protein)	NAXD CARKD	Macaca mulatta (Rhesus macaque)	nicotinamide nucleotide metabolic process [GO:0046496]	mitochondrion [GO:0005739]	ADP-dependent NAD(P)H-hydrate dehydratase activity [GO:0052855]; ATP binding [GO:0005524]; ATP-dependent NAD(P)H-hydrate dehydratase activity [GO:0047453]	GPVDSDDR	5.32	0.287152	0.287152	1.15e-12	859.604	0.388	0.521	0.186	0	0	12.214	0	0	0	0	0	17.0407	0	0	17.3813	15.5382	11.6324	13.3982	0	0	0	0	0	0	0	17.1775	0	0	0	17.2005	0	14.9016	0	0	11.9219
A0A1D5QW92	A0A1D5QW92_MACMU	FERM domain-containing protein	FRMD8	Macaca mulatta (Rhesus macaque)		cytoskeleton [GO:0005856]		EVTGPGLCK	2.84	1	1	0.0729622	961.064	0.946	0.884	0.683	0	0	0	0	13.3622	0	15.1041	0	12.857	10.9567	13.8728	13.5233	0	0	14.9713	0	0	14.8524	14.9427	0	10.0782	17.8311	0	0	0	0	13.9215	0	12.7653	0	14.1987	0
A0A1D5QWA5	A0A1D5QWA5_MACMU	Fibrillar collagen NC1 domain-containing protein	COL5A3	Macaca mulatta (Rhesus macaque)	cell-matrix adhesion [GO:0007160]; extracellular matrix organization [GO:0030198]; glomerular basement membrane development [GO:0032836]	collagen type IV trimer [GO:0005587]; collagen type V trimer [GO:0005588]; extracellular matrix [GO:0031012]; extracellular space [GO:0005615]	extracellular matrix structural constituent [GO:0005201]; heparin binding [GO:0008201]	GDDGVR	3.27	0.453497	0.453497	0	619.261	0.502	0.292	0.619	17.3685	0	14.8447	0	0	18.4555	13.4109	15.9421	16.8243	13.8525	0	16.3045	12.8694	15.5658	0	0	16.0129	0	11.4722	0	0	13.2871	15.9655	0	0	0	0	15.9272	14.4873	9.62067	5.85414	15.8928
A0A1D5QWD0	A0A1D5QWD0_MACMU	Solute carrier family 12 member 3	SLC12A3	Macaca mulatta (Rhesus macaque)	sodium ion transport [GO:0006814]	integral component of membrane [GO:0016021]	cation:chloride symporter activity [GO:0015377]	MMQAHMDPK	1.49	1	1	4.58e-13	1137.34	0.271	0.347	0.144	12.8774	16.2986	13.0413	0	0	11.5796	12.7684	0	12.5506	0	0	10.9014	0	14.5555	11.6472	0	13.7981	0	0	0	0	11.8981	0	0	0	0	13.8269	10.2514	0	14.1282	12.606	0
A0A1D5QWF3	A0A1D5QWF3_MACMU	Uncharacterized protein		Macaca mulatta (Rhesus macaque)	regulation of transcription by RNA polymerase II [GO:0006357]; RNA processing [GO:0006396]	cytoplasm [GO:0005737]	DNA binding [GO:0003677]; RNA binding [GO:0003723]	GGPHL	5.62	1	1	0.195356	480.73	0.179	0.071	0.699	0	0	0	15.8034	0	0	0	0	0	14.3208	14.8375	0	0	15.629	0	13.9587	15.5868	0	0	15.6069	0	15.5854	18.7446	14.3364	0	16.1572	0	0	15.1598	16.3618	16.3212	0
A0A1D5QWM3	A0A1D5QWM3_MACMU	Small nuclear ribonucleoprotein U5 subunit 200	SNRNP200	Macaca mulatta (Rhesus macaque)			ATP binding [GO:0005524]; helicase activity [GO:0004386]; nucleic acid binding [GO:0003676]	QDFFKK	7.67	1	1	1.15e-13	811.71	0.266	0.251	0.313	0	0	10.6168	0	0	0	0	0	0	0	0	0	0	0	0	0	13.7494	0	0	0	0	0	0	0	0	16.4779	14.6203	0	0	0	0	0
A0A1D5QWR1	A0A1D5QWR1_MACMU	Zinc finger protein 114	ZNF114	Macaca mulatta (Rhesus macaque)	regulation of transcription, DNA-templated [GO:0006355]		identical protein binding [GO:0042802]; metal ion binding [GO:0046872]; nucleic acid binding [GO:0003676]	MSQGLALLPRLDCSGR	7.02	1	1	0.201179	1788.63	0.916	0.713	0.821	19.149	18.6659	16.9114	19.9789	18.2585	19.725	0	0	0	0	0	0	17.1141	0	0	0	17.0294	0	0	0	19.0492	17.0468	0	17.0273	0	17.2397	16.5065	0	15.7306	18.0419	0	0
A0A1D5QXD9	A0A1D5QXD9_MACMU	Zinc finger protein 227	ZNF227	Macaca mulatta (Rhesus macaque)	regulation of transcription, DNA-templated [GO:0006355]		metal ion binding [GO:0046872]; nucleic acid binding [GO:0003676]	SFSQAIDFR	7.08	1	1	0.245784	1071.29	0.04	0.579	0.016	0	17.7108	0	14.5255	14.1194	13.0112	11.4355	15.204	0	0	14.1842	0	8.94589	14.8901	16.6162	14.251	16.3224	17.1068	13.6777	15.058	17.0928	10.1927	16.4384	14.4	12.1169	16.0356	0	14.9447	0	0	0	0
A0A1D5QXF0	A0A1D5QXF0_MACMU	Coiled-coil domain containing 85C	CCDC85C	Macaca mulatta (Rhesus macaque)		adherens junction [GO:0005912]		AGATR	11.32	1	1	0.0747169	475.088	0.321	0.152	0.652	0	0	17.116	17.1139	14.8011	0	19.8154	15.6103	0	16.8457	15.8798	12.3785	0	19.2169	0	0	18.8386	0	0	0	17.3224	0	0	0	14.5137	0	13.1225	0	16.2571	0	0	0
A0A1D5QXK2	A0A1D5QXK2_MACMU	Glucocorticoid induced 1	GLCCI1	Macaca mulatta (Rhesus macaque)		cytoplasm [GO:0005737]		SSSTR	4.8	0.488335	0.488335	0.196178	538.384	0.861	0.598	0.874	16.872	17.0194	15.5798	16.7236	17.0012	17.014	15.2256	17.2176	17.7318	16.8524	16.2153	16.5728	17.2217	14.77	16.8156	17.1623	17.6539	17.3186	17.5883	16.2875	16.9255	16.2244	17.901	16.0561	16.0907	17.0339	17.5725	16.2126	16.5626	16.6598	17.6655	16.3247
A0A1D5QXQ3	A0A1D5QXQ3_MACMU	Vacuolar protein sorting-associated protein 11 homolog	VPS11	Macaca mulatta (Rhesus macaque)	autophagy [GO:0006914]; endosome organization [GO:0007032]; intracellular protein transport [GO:0006886]; regulation of SNARE complex assembly [GO:0035542]; vacuole organization [GO:0007033]; vesicle docking involved in exocytosis [GO:0006904]	autophagosome [GO:0005776]; clathrin-coated vesicle [GO:0030136]; CORVET complex [GO:0033263]; early endosome [GO:0005769]; endosome [GO:0005768]; HOPS complex [GO:0030897]; late endosome membrane [GO:0031902]; lysosomal membrane [GO:0005765]	metal ion binding [GO:0046872]; protein-macromolecule adaptor activity [GO:0030674]	DGGNPLCTR	8.81	0.19788	0.19788	0.233164	986.102	0.174	0.274	0.125	0	14.1164	12.9554	9.87421	11.369	14.0938	12.9521	14.9058	14.6789	14.9879	16.5273	15.1166	0	14.332	15.2089	14.3696	15.3915	0	0	15.2386	15.4677	14.4435	16.2317	15.402	15.9092	13.8165	14.4842	14.1591	14.8147	14.9802	11.3832	11.8465
A0A1D5QY06	A0A1D5QY06_MACMU	Pogo transposable element derived with ZNF domain	POGZ	Macaca mulatta (Rhesus macaque)	regulation of gene expression [GO:0010468]	nucleus [GO:0005634]	DNA binding [GO:0003677]	MSAPSSK	4.6	0.0885345	0.0885345	0.258269	723.312	0.349	0.792	0.153	17.2165	17.6989	16.609	17.1612	16.7809	17.4846	16.2337	16.7304	17.3784	16.1507	15.4648	15.7225	0	0	13.7095	15.6566	16.2572	18.0952	0	16.767	17.7467	14.2008	17.2603	17.1364	16.8723	16.7131	15.1884	16.801	15.7408	14.9931	16.3278	16.0015
A0A1D5QY28	A0A1D5QY28_MACMU	RNA binding motif single stranded interacting protein 1	RBMS1	Macaca mulatta (Rhesus macaque)		ribonucleoprotein complex [GO:1990904]	RNA binding [GO:0003723]	IFPSSSGNPGGSSNCRTPYR	6.77	1	1	1.83e-12	2141.51	0.785	0.499	0.865	14.952	9.26119	0	0	0	15.4245	0	13.2923	17.9966	0	14.0059	0	0	14.4315	13.489	11.8599	10.9919	13.4081	0	14.669	0	0	10.078	11.649	0	0	14.7129	13.5533	0	0	14.2962	0
A0A1D5QY41	A0A1D5QY41_MACMU	Polypeptide N-acetylgalactosaminyltransferase (EC 2.4.1.-) (Protein-UDP acetylgalactosaminyltransferase)	GALNT10	Macaca mulatta (Rhesus macaque)	protein glycosylation [GO:0006486]	Golgi membrane [GO:0000139]; integral component of membrane [GO:0016021]	carbohydrate binding [GO:0030246]; metal ion binding [GO:0046872]; polypeptide N-acetylgalactosaminyltransferase activity [GO:0004653]	IAWDLPK	14.54	1	1	0.132801	842.69	0.081	0.109	0.194	0	0	0	19.0113	17.6906	0	16.9415	17.894	0	0	0	0	0	0	0	0	18.5192	0	0	0	0	0	20.2843	0	16.0551	18.0369	17.6444	0	18.8567	0	20.192	18.2028
A0A1D5QYD0	A0A1D5QYD0_MACMU	Inter-alpha-trypsin inhibitor heavy chain 4	ITIH4	Macaca mulatta (Rhesus macaque)	hyaluronan metabolic process [GO:0030212]	extracellular region [GO:0005576]	serine-type endopeptidase inhibitor activity [GO:0004867]	TASVNFSK	11.09	1	1	0.123948	852.389	0.309	0.126	0.903	17.5816	17.3842	17.7335	17.3424	0	17.4749	0	18.1683	17.3699	0	0	16.9104	17.2166	13.7854	0	0	14.9529	0	17.4066	0	16.306	0	0	16.711	0	0	17.6393	0	0	0	17.545	0
A0A1D5QYI7	A0A1D5QYI7_MACMU	Cytochrome b5 heme-binding domain-containing protein	CYB5A	Macaca mulatta (Rhesus macaque)			heme binding [GO:0020037]; metal ion binding [GO:0046872]	GEDFR	17.3	0.457726	0.457726	0.207779	623.136	0.28	0.546	0.081	19.223	17.4146	18.6891	17.7065	18.9283	19.2575	19.0985	17.7129	18.5415	18.929	18.5982	18.7128	18.1587	18.8214	18.1564	18.1745	18.7	19.331	18.4958	17.1715	18.7974	19.134	18.9416	18.9613	18.8773	18.9597	18.2122	18.4665	18.6015	18.7323	17.949	18.4712
A0A1D5QYK1	A0A1D5QYK1_MACMU	Uncharacterized protein	TCP10	Macaca mulatta (Rhesus macaque)				SQSATVLGQR	5.83	1	1	0.120686	1046.58	0.28	0.288	0.268	13.1948	0	13.8475	13.2411	0	14.9261	0	0	0	0	0	11.9987	0	0	0	0	0	16.3205	0	0	0	14.8868	0	0	12.5068	15.3774	13.1633	0	15.1283	0	0	16.8305
A0A1D5QYQ2	A0A1D5QYQ2_MACMU	A-kinase anchoring protein 9	AKAP9	Macaca mulatta (Rhesus macaque)	signal transduction [GO:0007165]	cytoplasm [GO:0005737]; microtubule organizing center [GO:0005815]	DNA binding [GO:0003677]; molecular adaptor activity [GO:0060090]	AQLTGYK	5.63	0.979326	0.979326	0.234039	780.748	0.948	0.792	0.634	16.8099	15.9851	15.1081	15.1504	15.1644	15.4274	15.9931	16.1043	15.9904	15.9162	15.1354	15.5639	16.0592	15.1481	15.8845	16.0373	15.6142	16.2288	14.8371	15.1248	15.16	16.2656	16.548	15.3862	15.6961	15.82	15.7751	15.5919	14.7525	16.3466	15.7469	15.9458
A0A1D5QYW1	A0A1D5QYW1_MACMU	NLR family pyrin domain containing 5	NLRP5	Macaca mulatta (Rhesus macaque)				AIMNNR	5.32	1	1	0.107244	735.166	0.697	0.414	0.816	0	0	0	0	18.4231	20.2131	18.7899	0	0	0	0	16.4192	0	0	0	13.2306	18.4083	0	0	0	0	0	0	0	18.2782	0	0	0	0	0	18.698	0
A0A1D5QZ15	A0A1D5QZ15_MACMU	Armadillo repeat-containing protein 8	ARMC8	Macaca mulatta (Rhesus macaque)		cytoplasm [GO:0005737]; nucleus [GO:0005634]		EQTLCILANIADGTTAK	3.44	1	1	1.38e-12	1819.41	0.162	0.559	0.087	0	0	16.0523	12.8032	12.2515	13.3949	0	13.3125	0	0	13.6172	0	0	0	15.8994	0	0	13.9837	0	0	0	11.7551	15.2817	0	0	14.216	14.3316	13.2992	13.5035	0	13.1089	12.9549
A0A1D5QZ21	A0A1D5QZ21_MACMU	RNA helicase (EC 3.6.4.13)	DDX23	Macaca mulatta (Rhesus macaque)			ATP binding [GO:0005524]; nucleic acid binding [GO:0003676]; RNA helicase activity [GO:0003724]	ERMER	8.81	1	1	0.0405152	719.364	0.42	0.582	0.221	14.9945	13.4155	0	0	0	15.7536	15.0119	0	0	0	14.5853	0	14.8882	15.7506	15.1414	0	0	0	0	16.0803	0	13.7906	17.1644	15.6562	0	0	0	16.0112	0	0	0	0
A0A1D5QZE6	A0A1D5QZE6_MACMU	Uncharacterized protein	KIF13B	Macaca mulatta (Rhesus macaque)	microtubule-based movement [GO:0007018]; regulation of axonogenesis [GO:0050770]	axon [GO:0030424]; cytoplasm [GO:0005737]; cytoskeleton [GO:0005856]	14-3-3 protein binding [GO:0071889]; ATP binding [GO:0005524]; microtubule binding [GO:0008017]; microtubule motor activity [GO:0003777]; protein kinase binding [GO:0019901]	AEASWDSAVHGCPQLSK	6.63	1	1	0.0687861	1844.03	0.475	0.969	0.192	15.3921	0	0	11.779	13.4514	0	0	14.8683	15.2025	0	0	15.2567	0	14.8105	14.7115	15.8476	13.683	0	15.5692	14.9462	12.1981	0	0	0	0	13.8779	13.9261	10.213	15.2959	13.617	15.3211	0
A0A1D5QZI1	A0A1D5QZI1_MACMU	LBH domain containing 2	LBHD2	Macaca mulatta (Rhesus macaque)				ECACSEDPAAPAR	5.75	1	1	0.187977	1434.5	0.912	0.798	0.782	0	0	0	0	15.4862	0	0	13.9728	0	14.8898	14.8926	15.1424	13.8114	14.9633	16.1517	13.7239	0	0	15.0547	14.7914	14.0183	15.4863	14.2059	0	0	14.9403	13.5859	0	14.2425	0	0	14.5889
A0A1D5QZU7	A0A1D5QZU7_MACMU	BCAS3 microtubule associated cell migration factor	BCAS3	Macaca mulatta (Rhesus macaque)				RNCTFDR	7.7	0.0864751	0.0864751	0.220071	972.924	0.337	0.14	0.916	14.9292	12.5641	14.4915	11.1634	10.4286	0	17.0768	15.5397	13.3976	14.9156	0	12.6971	12.9232	14.8817	0	0	15.0718	13.498	11.8957	14.2717	14.9642	14.9366	16.5879	0	14.4344	14.2277	0	15.2286	13.7225	14.6699	15.2711	14.6731
A0A1D5R0D4	A0A1D5R0D4_MACMU	UBC core domain-containing protein	UBE2F	Macaca mulatta (Rhesus macaque)				FQFETEVPDAYNMVFTER	6.12	0.862339	0.862339	1.37e-12	2238.44	0.067	0.029	0.368	0	11.7383	9.45363	13.1982	11.6003	13.5675	13.6452	11.9998	9.42768	12.4055	11.0507	11.6217	12.5575	0	12.3154	9.48243	12.1951	8.84325	14.3132	13.8462	11.8103	18.2656	14.393	14.1867	12.2276	10.843	12.7602	12.2914	14.1323	13.9387	13.4623	0
A0A1D5R0L5	A0A1D5R0L5_MACMU	von Willebrand factor	VWF	Macaca mulatta (Rhesus macaque)	cell-substrate adhesion [GO:0031589]; platelet activation [GO:0030168]	collagen-containing extracellular matrix [GO:0062023]; endoplasmic reticulum [GO:0005783]; Weibel-Palade body [GO:0033093]	chaperone binding [GO:0051087]; collagen binding [GO:0005518]; identical protein binding [GO:0042802]; immunoglobulin binding [GO:0019865]; integrin binding [GO:0005178]; protease binding [GO:0002020]; protein N-terminus binding [GO:0047485]	GPAGLEGR	1.51	1	1	0.26516	755.971	0.756	0.462	0.771	13.6667	0	15.1409	0	0	16.5786	0	0	15.693	15.3984	15.4075	0	0	0	15.5921	15.9309	0	14.8289	0	16.2483	0	15.9011	0	0	0	15.1232	14.0146	14.5068	14.5038	0	0	0
A0A1D5R0Q2	A0A1D5R0Q2_MACMU	Interleukin 17 receptor C	IL17RC	Macaca mulatta (Rhesus macaque)		integral component of membrane [GO:0016021]	interleukin-17 receptor activity [GO:0030368]	GLGPGAGDGT	6.93	1	1	0.056693	799.454	0.893	0.92	0.543	0	0	17.265	0	18.5163	18.7878	16.8748	17.6656	0	0	16.0281	0	17.4001	0	0	0	14.4222	14.6912	15.7936	0	0	0	0	16.5583	17.6608	18.0487	17.2384	0	15.206	0	16.7496	0
A0A1D5R0S5	A0A1D5R0S5_MACMU	ERCC excision repair 1, endonuclease non-catalytic subunit	ERCC1	Macaca mulatta (Rhesus macaque)	DNA repair [GO:0006281]	nucleus [GO:0005634]	damaged DNA binding [GO:0003684]; endonuclease activity [GO:0004519]	MGLVR	1.56	0.00221722	0.00221722	0.372735	592.054	0.892	0.792	0.791	16.8646	17.4001	16.1901	0	16.2906	0	16.8754	17.1615	16.6944	16.0813	16.1285	16.6507	17.3587	17.2339	16.0765	16.7506	0	17.8646	17.2075	15.878	15.8494	16.4168	17.97	16.54	16.3584	17.37	17.7014	16.111	16.8388	16.3615	16.7788	15.0481
A0A1D5R0W2	A0A1D5R0W2_MACMU	Notchless protein homolog 1	NLE1	Macaca mulatta (Rhesus macaque)	hematopoietic stem cell homeostasis [GO:0061484]; inner cell mass cell differentiation [GO:0001826]; kidney development [GO:0001822]; negative regulation of cysteine-type endopeptidase activity involved in apoptotic signaling pathway [GO:2001268]; negative regulation of mitotic cell cycle [GO:0045930]; Notch signaling pathway [GO:0007219]; positive regulation of canonical Wnt signaling pathway [G…	nucleolus [GO:0005730]; nucleoplasm [GO:0005654]		TLAGHSK	7.64	1	1	0.143491	714.29	0.235	0.233	0.328	0	15.4661	17.3417	0	16.2265	0	0	13.2594	0	0	15.7484	16.7682	0	17.1421	0	0	0	16.1313	0	17.025	15.7598	0	20.0071	0	0	0	19.1862	16.8013	14.6816	15.5645	19.0269	14.5009
A0A1D5R0Z6	A0A1D5R0Z6_MACMU	rRNA adenine N(6)-methyltransferase (EC 2.1.1.-)	DIMT1	Macaca mulatta (Rhesus macaque)	positive regulation of rRNA processing [GO:2000234]	cytosol [GO:0005829]; nucleolus [GO:0005730]; nucleoplasm [GO:0005654]	RNA binding [GO:0003723]; rRNA (adenine-N6,N6-)-dimethyltransferase activity [GO:0000179]	ELKSAGGADAR	12.25	1	1	0.101139	1075.87	0.819	0.621	0.831	19.9245	20.4984	18.7298	0	12.5714	18.3261	19.4638	16.8961	0	18.3227	18.3003	17.971	14.7322	0	13.1689	0	0	20.8333	19.6484	18.9966	19.6723	11.5507	0	15.9368	0	19.2163	13.2374	19.5571	0	12.6193	19.5786	19.153
A0A1D5R135	A0A1D5R135_MACMU	MAGE family member D1	MAGED1 LOC106996411 MAGED4B	Macaca mulatta (Rhesus macaque)				LITDDFVK	6.42	0.168993	0.168993	0.141929	947.599	0.882	0.67	0.831	0	0	17.7706	17.7745	19.7851	20.019	17.5462	19.4981	17.5466	0	0	18.8688	0	0	0	0	17.0992	16.279	0	19.7955	17.9939	18.6328	19.781	0	0	16.7199	17.4958	0	17.5831	15.615	17.3304	18.4323
A0A1D5R147	A0A1D5R147_MACMU	Pyruvate kinase (EC 2.7.1.40)		Macaca mulatta (Rhesus macaque)			ATP binding [GO:0005524]; kinase activity [GO:0016301]; magnesium ion binding [GO:0000287]; potassium ion binding [GO:0030955]; pyruvate kinase activity [GO:0004743]	RFDEILEASFK	10.08	1	1	0.128222	1354.01	0.201	0.317	0.167	16.0772	16.2676	15.6574	16.6736	17.4717	0	15.4686	0	0	16.4948	15.1876	14.1725	0	16.7169	15.1854	17.1739	15.2168	0	0	15.9745	16.4438	15.7461	19.2051	16.8795	0	16.2336	14.3983	0	0	0	15.4135	0
A0A1D5R159	A0A1D5R159_MACMU	Protein salvador homolog 1 (Salvador family WW domain containing protein 1)	SAV1	Macaca mulatta (Rhesus macaque)	apoptotic process [GO:0006915]; hair follicle development [GO:0001942]; hippo signaling [GO:0035329]; intestinal epithelial cell differentiation [GO:0060575]; keratinocyte differentiation [GO:0030216]; lung epithelial cell differentiation [GO:0060487]; negative regulation of cardiac muscle cell proliferation [GO:0060044]; negative regulation of epithelial cell proliferation [GO:0050680]; positive…	cytosol [GO:0005829]; nucleus [GO:0005634]	identical protein binding [GO:0042802]; molecular adaptor activity [GO:0060090]	AHEEYR	2.21	1	1	0.249907	803.785	0.303	0.668	0.167	0	17.2364	0	0	15.0434	0	15.7216	15.8958	0	16.2794	16.5738	16.8537	16.4212	0	16.8109	17.0765	17.317	16.4404	0	17.2652	16.6807	0	15.741	15.8382	0	15.7615	15.7692	0	0	0	16.0356	0
A0A1D5R1G3	A0A1D5R1G3_MACMU	E3 ubiquitin-protein ligase Topors isoform 1 (TOP1 binding arginine/serine rich protein)	TOPORS NDUFB6	Macaca mulatta (Rhesus macaque)			ligase activity [GO:0016874]; metal ion binding [GO:0046872]	MDNFSPK	4.29	1	1	9.16e-13	854.76	0.681	0.423	0.683	0	0	0	16.5935	15.3905	0	0	0	13.9515	0	0	16.8619	0	0	0	0	11.3549	13.7622	0	0	0	13.9373	16.5897	0	0	0	18.4717	14.9676	0	0	0	15.0146
A0A1D5R1G7	A0A1D5R1G7_MACMU	Uncharacterized protein	GASK1A	Macaca mulatta (Rhesus macaque)		endoplasmic reticulum [GO:0005783]; extracellular region [GO:0005576]; Golgi apparatus [GO:0005794]; membrane [GO:0016020]		ALTGGR	6.49	1	1	0.0604364	573.121	0.116	0.039	0.783	0	0	21.0494	16.8099	17.2173	16.5619	15.7462	16.8617	20.4973	19.3341	0	0	0	0	0	0	17.6076	0	0	0	0	0	0	0	0	0	20.2252	0	0	0	0	0
A0A1D5R1V6	A0A1D5R1V6_MACMU	Poly(A)-specific ribonuclease (EC 3.1.13.4)	CNOT8	Macaca mulatta (Rhesus macaque)	exonucleolytic catabolism of deadenylated mRNA [GO:0043928]; negative regulation of translation [GO:0017148]; positive regulation of cell population proliferation [GO:0008284]; positive regulation of mRNA catabolic process [GO:0061014]; transcription, DNA-templated [GO:0006351]	CCR4-NOT core complex [GO:0030015]; nucleus [GO:0005634]; P-body [GO:0000932]	nucleic acid binding [GO:0003676]; poly(A)-specific ribonuclease activity [GO:0004535]	CNVDLLKIIQLGLTFTNEK	10.39	1	1	1.37e-12	2219.36	0.278	0.142	0.429	0	0	0	13.5707	0	11.5643	12.5717	0	0	0	0	0	0	0	0	0	8.94677	0	0	8.56681	0	11.2673	0	14.0638	0	11.8898	0	0	11.311	9.63937	12.1493	0
A0A1D5R231	A0A1D5R231_MACMU	TEA domain transcription factor 1	TEAD1	Macaca mulatta (Rhesus macaque)		nucleus [GO:0005634]	DNA binding [GO:0003677]; DNA-binding transcription factor activity [GO:0003700]	SAGSSPARPAGPGAGAVLGR	7.66	0.606401	0.606401	0.0222936	1736.41	0.791	0.507	0.87	10.8646	0	0	15.5898	0	11.9382	0	13.5208	13.7857	13.3984	13.8473	0	14.0335	14.4778	0	0	0	0	0	14.4906	12.3954	15.1754	13.9736	0	14.1588	15.6435	14.0716	0	13.1505	13.7845	0	11.733
A0A1D5R256	A0A1D5R256_MACMU	Filamin A interacting protein 1 like	FILIP1L	Macaca mulatta (Rhesus macaque)				QLSQELESLK	7.27	1	1	0.188209	1173.99	0.624	0.887	0.366	0	16.2268	14.2088	0	12.6469	0	16.0051	0	0	0	0	0	0	0	10.6016	0	0	0	0	14.3017	16.1939	0	18.1342	0	0	0	0	0	0	0	0	15.1208
A0A1D5R2G0	A0A1D5R2G0_MACMU	DNA polymerase (EC 2.7.7.7)	POLD1	Macaca mulatta (Rhesus macaque)	base-excision repair, gap-filling [GO:0006287]; DNA-dependent DNA replication [GO:0006261]; DNA replication proofreading [GO:0045004]; nucleotide-excision repair, DNA gap filling [GO:0006297]	delta DNA polymerase complex [GO:0043625]	3'-5'-exodeoxyribonuclease activity [GO:0008296]; 4 iron, 4 sulfur cluster binding [GO:0051539]; DNA binding [GO:0003677]; DNA-directed DNA polymerase activity [GO:0003887]; nucleotide binding [GO:0000166]	ERVGGVGSHAR	4.94	1	1	0.253556	1124.98	0.414	0.374	0.321	0	0	0	0	0	15.1896	15.5757	14.8183	0	0	15.05	0	0	0	0	15.7877	0	0	16.4197	0	15.4846	17.1753	0	15.0194	14.1968	0	0	0	0	15.9599	15.2611	0
A0A1D5R2G3	A0A1D5R2G3_MACMU	Spindlin-3	SPIN3	Macaca mulatta (Rhesus macaque)	gamete generation [GO:0007276]; regulation of transcription, DNA-templated [GO:0006355]	cytosol [GO:0005829]; nucleoplasm [GO:0005654]	methylated histone binding [GO:0035064]	TPFGK	4.43	0.832472	0.832472	0.103261	550.338	0.913	0.87	0.683	13.0442	15.5358	13.8389	15.5051	0	14.9669	15.8052	14.8251	0	0	0	0	0	16.1967	0	0	15.0275	0	16.0885	0	0	0	16.4373	14.5296	0	13.5794	0	0	14.9808	0	0	15.5744
A0A1D5R2J9	A0A1D5R2J9_MACMU	Calcium/calmodulin dependent protein kinase ID	CAMK1D	Macaca mulatta (Rhesus macaque)			ATP binding [GO:0005524]; protein kinase activity [GO:0004672]	DTASLKSK	4.95	1	1	1.16e-13	849.073	0.77	0.502	0.783	0	0	0	0	0	0	0	0	0	0	0	0	0	0	14.4934	0	0	0	0	0	15.4566	0	0	0	0	0	0	0	0	0	16.6275	0
A0A1D5R2N8	A0A1D5R2N8_MACMU	Zinc finger protein 852	ZNF852	Macaca mulatta (Rhesus macaque)				SGAHL	5.06	0.205849	0.205849	0.172651	483.983	0.94	0.94	0.791	16.8592	16.4775	17.199	17.265	16.5208	17.5686	17.2045	18.1917	16.5572	0	17.3681	17.268	16.8826	0	16.2878	18.6595	16.5854	16.8441	0	16.2546	17.2694	17.5692	19.3766	16.4777	16.7016	18.5076	16.5709	17.377	17.8482	16.3294	16.8357	16.2278
A0A1D5R2Q3	A0A1D5R2Q3_MACMU	G protein-coupled receptor 35	GPR35	Macaca mulatta (Rhesus macaque)	cytoskeleton organization [GO:0007010]; negative regulation of voltage-gated calcium channel activity [GO:1901386]; positive regulation of cytosolic calcium ion concentration [GO:0007204]	integral component of plasma membrane [GO:0005887]	C-X-C chemokine receptor activity [GO:0016494]	GLRSPR	11.21	1	1	0.131921	685.033	0.215	0.087	0.748	16.8589	16.2263	13.8903	15.2894	15.3456	17.0888	16.1635	0	18.269	17.2189	15.8406	16.2196	0	0	15.295	0	16.5532	19.2009	0	0	0	0	0	0	16.4287	17.2385	15.5312	0	0	0	0	0
A0A1D5R2S7	A0A1D5R2S7_MACMU	Uncharacterized protein	C9H10orf67	Macaca mulatta (Rhesus macaque)				IPGSK	5.13	1	1	0.209595	497.188	0.956	0.91	0.634	15.8596	15.9916	15.0032	15.5861	15.2189	15.7912	15.5394	15.1289	16.6855	15.9162	15.9905	15.9351	14.5913	15.4611	14.3672	15.4944	15.9565	16.16	16.367	15.2858	0	15.2207	16.2558	14.3554	15.2751	16.5116	15.6379	15.3055	15.713	15.522	15.5905	15.2031
A0A1D5R2S9	A0A1D5R2S9_MACMU	Uncharacterized protein	BIN2	Macaca mulatta (Rhesus macaque)				MTVPDITWR	14.6	1	1	1.6e-12	1119.63	0.197	0.164	0.254	13.8602	0	15.2291	14.4012	12.8132	0	15.4055	0	0	13.5878	0	0	0	13.9179	0	0	11.1074	13.6396	0	0	19.1583	14.6144	0	15.0262	0	0	19.5665	15.3812	16.2692	14.6435	0	13.7928
A0A1D5R399	A0A1D5R399_MACMU	Lamin tail domain containing 1	LMNTD1	Macaca mulatta (Rhesus macaque)				ASDGHK	4.42	1	1	0.139442	616.593	0.162	0.195	0.217	0	14.6866	13.0889	14.7598	12.1378	13.1872	0	0	16.7813	0	14.7181	0	0	15.3767	16.3243	0	15.2734	16.6246	0	0	0	15.8045	0	15.8313	9.26272	16.275	16.1018	15.726	15.5723	14.7014	0	16.1821
A0A1D5R3G0	A0A1D5R3G0_MACMU	Nucleoside diphosphate kinase (EC 2.7.4.6)	NME6	Macaca mulatta (Rhesus macaque)	CTP biosynthetic process [GO:0006241]; GTP biosynthetic process [GO:0006183]; UTP biosynthetic process [GO:0006228]		ATP binding [GO:0005524]; nucleoside diphosphate kinase activity [GO:0004550]	TLMGPTRVFR	9.38	1	1	0.836988	1193.12	0.446	0.211	0.783	0	0	0	0	17.6529	16.7555	0	16.6758	0	0	0	0	16.9447	0	0	17.4149	0	0	16.8733	0	0	0	0	0	0	0	0	0	0	17.0631	0	0
A0A1D5R3N2	A0A1D5R3N2_MACMU	URB1 ribosome biogenesis homolog	URB1	Macaca mulatta (Rhesus macaque)	maturation of 5.8S rRNA from tricistronic rRNA transcript (SSU-rRNA, 5.8S rRNA, LSU-rRNA) [GO:0000466]; maturation of LSU-rRNA from tricistronic rRNA transcript (SSU-rRNA, 5.8S rRNA, LSU-rRNA) [GO:0000463]	nucleolus [GO:0005730]		LEEAEEMDDPELMASTLETCK	2.84	0.45633	0.45633	0.00844036	2457.52	0.439	0.205	0.699	13.9812	0	0	0	11.493	0	0	0	0	0	0	16.0148	10.523	14.3141	0	0	0	12.3414	0	0	15.9003	13.1693	13.3802	13.8274	0	0	10.9304	12.7904	0	17.9637	0	10.6054
A0A1D5R3X6	A0A1D5R3X6_MACMU	Collagen IV NC1 domain-containing protein	COL4A5	Macaca mulatta (Rhesus macaque)	collagen-activated tyrosine kinase receptor signaling pathway [GO:0038063]; neuromuscular junction development [GO:0007528]	collagen type IV trimer [GO:0005587]; membrane [GO:0016020]; neuromuscular junction [GO:0031594]	extracellular matrix structural constituent [GO:0005201]	GQKGDDGIPGPPGPK	11.77	1	1	0.303135	1419.46	0.687	0.53	0.683	0	0	14.6217	19.4792	19.9156	0	0	0	0	0	0	17.54	0	0	0	16.9662	17.1615	0	18.6383	0	0	0	18.1249	0	0	16.2565	17.8149	0	17.1347	17.3642	0	0
A0A1D5R450	A0A1D5R450_MACMU	Condensin-2 complex subunit D3	NCAPD3	Macaca mulatta (Rhesus macaque)	cell division [GO:0051301]; chromosome separation [GO:0051304]; meiotic chromosome condensation [GO:0010032]; mitotic chromosome condensation [GO:0007076]	condensed chromosome, centromeric region [GO:0000779]; nuclear condensin complex [GO:0000799]	chromatin binding [GO:0003682]	GVGRESSFR	3.8	1	1	0.14061	993.984	0.523	0.472	0.444	0	0	0	0	16.0285	0	0	0	0	0	0	0	0	0	16.7045	0	15.6961	0	0	0	0	14.3393	0	0	16.289	15.9252	0	0	0	0	0	0
A0A1D5R452	A0A1D5R452_MACMU	Peptidase S1 domain-containing protein	LOC722427	Macaca mulatta (Rhesus macaque)	proteolysis [GO:0006508]	extracellular space [GO:0005615]	serine-type endopeptidase activity [GO:0004252]	HGNYPGVYTR	3.9	1	1	9.14e-13	1159.98	0.298	0.335	0.152	15.9353	16.7084	15.8487	14.4865	15.6899	15.7378	14.5382	16.0204	16.4078	0	13.3211	0	16.2608	15.6201	0	14.8835	15.3392	0	16.359	14.7425	0	15.4778	0	14.8461	14.3968	15.3258	15.2291	15.0962	15.5857	17.0952	15.426	4.14633
A0A1D5R462	A0A1D5R462_MACMU	Uncharacterized protein		Macaca mulatta (Rhesus macaque)	protein folding [GO:0006457]; protein peptidyl-prolyl isomerization [GO:0000413]	cytoplasm [GO:0005737]; intracellular membrane-bounded organelle [GO:0043231]	cyclosporin A binding [GO:0016018]; peptidyl-prolyl cis-trans isomerase activity [GO:0003755]	NGLVVKIK	1.6	1	1	0.0111759	869.7	0.546	0.299	0.821	14.2478	0	11.8348	14.8618	0	0	8.73774	14.8582	0	0	0	0	16.167	0	0	0	13.6268	0	0	0	16.5596	0	0	14.4411	16.4676	14.3111	15.6561	0	0	0	14.0418	16.2039
A0A1D5R4E5	A0A1D5R4E5_MACMU	Dynactin subunit 1	DCTN1	Macaca mulatta (Rhesus macaque)	cell division [GO:0051301]; establishment of mitotic spindle orientation [GO:0000132]; transport along microtubule [GO:0010970]	centriole [GO:0005814]; centrosome [GO:0005813]; dynein complex [GO:0030286]	microtubule binding [GO:0008017]; motor activity [GO:0003774]	EGALATTRR	7.81	1	1	0.050675	973.368	0.77	0.564	0.587	0	15.2338	13.0663	13.6618	15.2409	0	0	14.9911	14.9913	14.2603	13.5327	0	14.5595	15.5734	12.1378	0	14.7734	0	13.1914	13.4118	0	14.0506	17.3807	14.2214	0	13.8703	15.4127	13.6058	0	13.3079	0	0
A0A1D5R4F8	A0A1D5R4F8_MACMU	CD48 molecule	CD48	Macaca mulatta (Rhesus macaque)	regulation of adaptive immune response [GO:0002819]	integral component of membrane [GO:0016021]	antigen binding [GO:0003823]; signaling receptor activity [GO:0038023]	TLISTSPGAAQEISNREK	3.47	1	1	0.16024	1901.56	0.932	0.732	0.868	14.3616	0	0	0	15.9692	14.7794	13.9534	0	0	0	0	16.3297	13.5888	0	0	12.7587	14.9956	0	0	15.8986	0	11.1446	15.8148	12.2325	0	14.7057	13.8511	0	13.4942	13.8679	0	0
A0A1D5R4W5	A0A1D5R4W5_MACMU	ANK_REP_REGION domain-containing protein	TRPV3	Macaca mulatta (Rhesus macaque)	response to temperature stimulus [GO:0009266]	integral component of membrane [GO:0016021]	calcium channel activity [GO:0005262]	SAHLAK	7.91	0.637779	0.637779	0.190704	627.858	0.616	0.651	0.204	16.6914	16.6953	15.0746	16.3316	16.0209	17.0654	15.4455	14.0564	16.5617	0	16.572	15.0942	16.9771	16.8975	16.2907	0	15.5136	15.7731	14.6821	15.8315	0	15.9127	20.4633	15.7573	16.6874	0	16.4342	17.1072	16.5274	16.2045	16.2632	15.9175
A0A1D5R507	A0A1D5R507_MACMU	Trinucleotide repeat containing 18	TNRC18	Macaca mulatta (Rhesus macaque)				SAWAT	9.41	0.655588	0.655588	0.231284	536.221	0.356	0.152	0.958	17.4317	16.7802	16.9203	16.8207	17.0464	17.392	17.2959	18.3574	17.4174	17.4826	17.6502	17.4205	16.4392	17.7999	16.8503	17.3049	17.6781	17.6909	0	17.825	16.9916	17.5243	19.9446	17.2532	17.4416	17.7527	17.4533	17.2608	17.0766	17.0042	17.8467	17.5911
A0A1D5R5D2	A0A1D5R5D2_MACMU	Secernin 1	SCRN1	Macaca mulatta (Rhesus macaque)		nuclear membrane [GO:0031965]	cysteine-type exopeptidase activity [GO:0070004]; dipeptidase activity [GO:0016805]	TKLLLLMLFWNSAG	11.59	1	1	0.230563	1622.17	0.161	0.074	0.543	0	0	0	0	0	17.984	0	0	0	0	0	17.7575	0	0	0	0	0	0	0	0	20.7519	18.1206	0	19.1659	15.2548	0	0	0	0	18.4401	0	19.0587
A0A1D5R5E0	A0A1D5R5E0_MACMU	Src homology 2 domain containing transforming protein D	SHD	Macaca mulatta (Rhesus macaque)				EPGGAGSTQR	16.95	1	1	0.262755	956.688	0.604	0.94	0.223	16.9801	17.2757	17.3134	15.8354	16.9378	16.5457	17.2666	16.9296	15.8089	16.7711	15.654	15.2579	17.8448	0	17.9099	17.7124	16.5371	16.6362	16.5627	18.0443	16.81	16.5151	17.5096	16.5834	15.4881	17.131	16.7553	17.3231	16.8341	17.5174	17.1306	16.3453
A0A1D5R5E1	A0A1D5R5E1_MACMU	Uncharacterized protein	CADPS	Macaca mulatta (Rhesus macaque)	catecholamine secretion [GO:0050432]; exocytosis [GO:0006887]; positive regulation of exocytosis [GO:0045921]; presynaptic dense core vesicle exocytosis [GO:0099525]; protein transport [GO:0015031]; synaptic vesicle priming [GO:0016082]; vesicle organization [GO:0016050]	cytoplasmic vesicle [GO:0031410]; glutamatergic synapse [GO:0098978]; presynapse [GO:0098793]	metal ion binding [GO:0046872]; protein kinase binding [GO:0019901]	VARMVQSGGCSANDSR	5.4	1	1	0.204354	1694.37	0.238	0.158	0.42	0	0	15.5531	12.0989	12.7202	15.3181	14.7979	0	11.4055	0	14.516	15.2484	0	0	0	15.0056	14.724	14.0522	14.4219	0	15.8639	15.5868	15.9085	0	17.3442	0	0	16.1355	14.6118	15.2889	14.5484	0
A0A1D5R5F6	A0A1D5R5F6_MACMU	Transcription factor CP2 like 1	TFCP2L1	Macaca mulatta (Rhesus macaque)	cell morphogenesis [GO:0000902]; cytoplasm organization [GO:0007028]; determination of adult lifespan [GO:0008340]; epithelial cell maturation [GO:0002070]; negative regulation of transcription by RNA polymerase II [GO:0000122]; positive regulation of growth [GO:0045927]; regulation of transcription by RNA polymerase II [GO:0006357]; salivary gland development [GO:0007431]	cytoplasm [GO:0005737]; membrane [GO:0016020]; nucleus [GO:0005634]	DNA-binding transcription factor activity [GO:0003700]; RNA polymerase II cis-regulatory region sequence-specific DNA binding [GO:0000978]; sequence-specific DNA binding [GO:0043565]	MGPSR	8.23	0.0573119	0.0573119	0.226098	548.292	0.901	0.836	0.791	16.4019	16.9297	17.1689	16.5919	16.547	17.2352	16.1146	16.8116	16.9281	16.4536	16.9546	0	17.5407	17.1352	16.636	17.4893	16.5743	15.7107	17.2961	16.5764	17.4021	17.2691	18.1716	16.524	16.0439	16.9079	16.3997	16.6096	17.1192	16.7961	0	17.374
A0A1D5R5H4	A0A1D5R5H4_MACMU	Uncharacterized protein	KDM2A	Macaca mulatta (Rhesus macaque)	chromatin organization [GO:0006325]	nucleus [GO:0005634]	dioxygenase activity [GO:0051213]; DNA binding [GO:0003677]; zinc ion binding [GO:0008270]	GIEMTMAQWTR	9.04	0.420293	0.420293	0.525558	1355.45	0.521	0.79	0.302	22.891	16.1038	16.1632	20.604	23.6437	14.7391	0	0	22.4339	19.9538	0	21.6935	19.7686	21.9679	22.7873	20.7968	0	0	21.5255	0	0	22.8645	22.9531	19.8784	22.773	22.885	0	23.2028	0	20.8318	22.7326	23.0429
A0A1D5R5N7	A0A1D5R5N7_MACMU	Cilia- and flagella-associated protein 97	CFAP97	Macaca mulatta (Rhesus macaque)				AAPPFPFR	4.59	1	1	0.1934	903.165	0.363	0.204	0.479	14.619	12.7944	15.4103	15.2461	0	0	0	15.9604	0	12.2789	15.6259	0	0	0	14.8782	0	15.0371	0	14.2438	0	0	0	0	0	0	13.6843	0	0	13.5591	15.2357	0	0
A0A1D5R604	A0A1D5R604_MACMU	Protein CASC3	CASC3	Macaca mulatta (Rhesus macaque)	mRNA processing [GO:0006397]; mRNA transport [GO:0051028]; nuclear-transcribed mRNA catabolic process, nonsense-mediated decay [GO:0000184]; regulation of translation [GO:0006417]; RNA splicing [GO:0008380]	dendrite [GO:0030425]; exon-exon junction complex [GO:0035145]; nuclear speck [GO:0016607]; perinuclear region of cytoplasm [GO:0048471]	RNA binding [GO:0003723]	KNPAYIPR	12.33	0.243039	0.243039	0.261988	957.882	0.719	0.97	0.314	15.1052	0	0	15.0945	15.1516	14.0181	16.9771	15.2917	0	10.8784	15.2377	14.8554	15.0266	15.6524	15.8252	15.3942	14.7654	0	0	16.3324	14.2846	16.6415	13.8354	15.9079	14.6428	15.5685	15.0113	14.6136	15.6512	14.8413	16.9636	14.6235
A0A1D5R618	A0A1D5R618_MACMU	REST corepressor 1	RCOR1	Macaca mulatta (Rhesus macaque)	histone H4 deacetylation [GO:0070933]; negative regulation of transcription by RNA polymerase II [GO:0000122]	DNA repair complex [GO:1990391]; nucleoplasm [GO:0005654]; nucleus [GO:0005634]; transcription repressor complex [GO:0017053]	DNA-binding transcription factor activity [GO:0003700]; transcription corepressor activity [GO:0003714]; transcription factor binding [GO:0008134]; transcription regulatory region sequence-specific DNA binding [GO:0000976]	VMNFFSCR	5.82	0.479922	0.479922	0.0678618	1072.75	0.962	0.864	0.71	14.1322	15.7329	14.9201	10.4322	13.2811	15.4066	13.4148	12.8193	0	0	0	0	13.3779	0	13.7175	11.8084	9.36283	0	14.0248	0	14.3601	14.8252	13.2394	14.5274	2.34499	11.707	15.4712	7.90979	0	9.39732	15.4186	13.4087
A0A1D5R636	A0A1D5R636_MACMU	ER membrane protein complex subunit 8	EMC8	Macaca mulatta (Rhesus macaque)		ER membrane protein complex [GO:0072546]		CRAGLLSGR	10.12	1	1	0.183244	989.978	0.724	0.579	0.555	13.5007	0	13.6569	14.9904	13.1507	14.2651	13.9376	15.3682	0	14.6076	0	0	14.8474	0	14.4558	14.5898	14.6402	0	15.0465	10.773	13.0702	13.885	0	14.0449	14.2234	14.3006	13.882	13.3448	0	14.8288	0	0
A0A1D5R675	A0A1D5R675_MACMU	ATP synthase subunit e, mitochondrial	ATP5ME	Macaca mulatta (Rhesus macaque)	ATP synthesis coupled proton transport [GO:0015986]	mitochondrial proton-transporting ATP synthase complex, coupling factor F(o) [GO:0000276]	proton transmembrane transporter activity [GO:0015078]	YSALFLGMAYGATR	6.94	1	1	0.14691	1521.6	0.808	0.568	0.699	0	0	15.017	12.7514	12.6097	13.8512	11.938	14.6163	0	0	0	16.0083	0	12.9119	0	13.3963	14.9754	0	0	12.601	0	13.8817	16.2303	14.0323	0	14.4707	0	0	15.678	17.1275	12.7689	0
A0A1D5R694	A0A1D5R694_MACMU	Peptidase S1 domain-containing protein	PRSS33	Macaca mulatta (Rhesus macaque)	protein kinase C signaling [GO:0070528]	cytoplasm [GO:0005737]; extracellular space [GO:0005615]	serine-type endopeptidase activity [GO:0004252]	RVLLLPDYSEDGAR	5.26	1	1	0.190344	1602.91	0.591	0.734	0.455	15.844	15.4511	13.5823	13.5119	12.2801	15.3396	0	13.8117	15.2006	14.0043	0	13.905	12.2455	13.8827	13.8406	14.1289	14.4247	14.6796	12.2613	14.9107	15.9115	14.1886	17.5854	12.7956	0	0	15.2382	14.7166	0	13.584	15.7468	0
A0A1D5R6I9	A0A1D5R6I9_MACMU	SAM and SH3 domain containing 3	SASH3	Macaca mulatta (Rhesus macaque)	homeostasis of number of cells within a tissue [GO:0048873]; positive regulation of adaptive immune response [GO:0002821]; positive regulation of B cell proliferation [GO:0030890]; positive regulation of CD4-positive, alpha-beta T cell differentiation [GO:0043372]; positive regulation of immunoglobulin production [GO:0002639]; positive regulation of interferon-gamma production [GO:0032729]; posit…	cytoplasm [GO:0005737]; nucleus [GO:0005634]		MGKMMVK	6.52	1	1	0.127178	856.602	0.349	0.164	0.625	19.2421	18.821	17.0959	16.9742	17.6132	0	0	0	0	0	18.0204	0	17.7641	0	0	0	18.3196	18.0874	0	18.2272	0	0	18.9506	18.7008	0	16.8203	19.4404	0	18.2484	0	19.3165	17.0824
A0A1D5R6U4	A0A1D5R6U4_MACMU	Sarcospan (Sarcospan isoform 1)	SSPN	Macaca mulatta (Rhesus macaque)		dystrophin-associated glycoprotein complex [GO:0016010]; integral component of plasma membrane [GO:0005887]; sarcolemma [GO:0042383]; transport vesicle [GO:0030133]		GTGAPK	4.86	0.362123	0.362123	0.1562	531.287	0.285	0.122	0.874	16.9848	16.392	16.8083	17.1458	16.5965	16.5619	16.5543	16.3971	16.588	17.4038	16.4893	16.7543	16.3952	16.8542	16.6736	17.1587	16.8695	17.035	16.6565	16.6804	16.9375	17.1199	19.8597	16.8687	16.5589	17.9564	16.5485	17.025	16.7425	16.3315	17.164	16.8773
A0A1D5R797	A0A1D5R797_MACMU	I-kappa-B kinase (EC 2.7.11.10)	CHUK	Macaca mulatta (Rhesus macaque)		cytoplasm [GO:0005737]; nucleus [GO:0005634]	ATP binding [GO:0005524]; IkappaB kinase activity [GO:0008384]	KLLNKPENCCGLK	9.43	1	1	0.0237684	1573.19	0.729	0.436	0.781	16.7651	16.7652	0	16.9686	18.057	0	0	0	0	0	0	18.6659	0	14.9522	0	0	0	0	0	0	0	16.8565	17.5114	0	0	10.4227	0	18.0395	0	0	0	0
A0A1D5R7K3	A0A1D5R7K3_MACMU	Hydroxyacylglutathione hydrolase like	HAGHL	Macaca mulatta (Rhesus macaque)	methylglyoxal catabolic process to D-lactate via S-lactoyl-glutathione [GO:0019243]		hydroxyacylglutathione hydrolase activity [GO:0004416]; metal ion binding [GO:0046872]	SLHLWPEK	12.72	1	1	0.353514	1010.28	0.86	0.945	0.562	0	0	0	15.3362	0	0	0	14.8832	15.6914	0	16.0377	0	0	0	0	15.9471	0	0	16.1768	0	0	15.6613	0	0	15.5318	0	0	0	15.2447	14.9907	0	0
A0A1D5R7K6	A0A1D5R7K6_MACMU	Uncharacterized protein	CD302	Macaca mulatta (Rhesus macaque)	endocytosis [GO:0006897]	external side of plasma membrane [GO:0009897]; integral component of membrane [GO:0016021]	carbohydrate binding [GO:0030246]; signaling receptor activity [GO:0038023]	HGETCYK	3.56	0.455744	0.455744	0.166092	894.331	0.233	0.089	0.958	0	0	15.2984	15.777	13.8645	14.1058	15.249	0	0	11.5327	13.8857	14.1932	14.0753	15.3872	0	15.7375	13.8663	15.1082	15.4221	15.1785	15.1505	15.8862	11.224	12.836	15.5024	14.3692	15.4918	15.3562	14.5328	13.8766	12.7501	16.734
A0A1D5R7K8	A0A1D5R7K8_MACMU	Tetratricopeptide repeat domain 39C	TTC39C	Macaca mulatta (Rhesus macaque)				VSEQPWAVGEGAAWGPGRGR	3.54	1	1	0.00691362	2066.38	0.409	0.376	0.321	13.409	13.3291	14.4597	13.6122	0	14.4046	15.4977	13.0657	0	12.2605	13.2565	0	13.6007	0	0	13.1178	15.5346	0	0	0	0	0	12.4912	0	14.0616	14.1065	0	12.6369	14.008	17.036	0	0
A0A1D5R7P4	A0A1D5R7P4_MACMU	Transcription initiation factor IIF subunit alpha	GTF2F1	Macaca mulatta (Rhesus macaque)	positive regulation of transcription by RNA polymerase II [GO:0045944]; positive regulation of transcription elongation from RNA polymerase II promoter [GO:0032968]; transcription elongation from RNA polymerase II promoter [GO:0006368]; transcription initiation from RNA polymerase II promoter [GO:0006367]	transcription factor TFIIF complex [GO:0005674]	DNA binding [GO:0003677]; RNA polymerase II general transcription initiation factor activity [GO:0016251]; TFIIF-class transcription factor complex binding [GO:0001096]	DLSNKK	3.92	1	1	0.169122	704.252	0.607	0.317	1	0	0	0	0	0	0	18.4942	0	0	0	0	0	0	0	0	0	0	0	0	0	0	0	0	0	0	0	0	0	0	0	0	0
A0A1D5R7R2	A0A1D5R7R2_MACMU	Uncharacterized protein	NPLOC4	Macaca mulatta (Rhesus macaque)	ubiquitin-dependent protein catabolic process [GO:0006511]	nucleus [GO:0005634]	metal ion binding [GO:0046872]; ubiquitin binding [GO:0043130]; ubiquitin protein ligase binding [GO:0031625]	MRGPPSAEAAEFIEK	5.11	1	1	0.178336	1648.15	0.746	0.444	0.952	14.6833	0	13.8354	14.5665	15.3443	14.6876	0	0	0	13.1459	14.5667	13.8634	0	0	16.2221	14.3965	15.1204	0	0	0	0	0	17.3296	15.1834	0	14.8687	13.4265	15.3134	0	0	0	0
A0A1D5R7S2	A0A1D5R7S2_MACMU	Uncharacterized protein	LSM14A	Macaca mulatta (Rhesus macaque)	positive regulation of type I interferon-mediated signaling pathway [GO:0060340]; RIG-I signaling pathway [GO:0039529]	P-body [GO:0000932]	double-stranded DNA binding [GO:0003690]; double-stranded RNA binding [GO:0003725]; single-stranded RNA binding [GO:0003727]	TFLLVFVLGELF	8.13	0.359549	0.359549	0.121047	1397.54	0.546	0.88	0.34	15.3652	13.3918	0	13.316	13.1898	18.3463	0	12.7405	0	15.0427	18.4176	16.0013	17.0463	14.9202	13.8288	17.2078	13.6253	15.5137	15.6123	16.6104	14.0739	15.8876	17.9708	15.3004	0	0	18.3507	12.2342	16.2403	14.727	13.0839	10.6755
A0A1D5R7T4	A0A1D5R7T4_MACMU	Dihydrolipoamide acetyltransferase component of pyruvate dehydrogenase complex (EC 2.3.1.-)	DBT	Macaca mulatta (Rhesus macaque)		cytoplasm [GO:0005737]; mitochondrion [GO:0005739]	acetyltransferase activity [GO:0016407]; lipoic acid binding [GO:0031405]	TLATPAVR	1.52	1	1	0.095573	825.384	0.633	0.355	0.699	0	0	13.3203	13.8202	15.2442	14.9079	13.9776	13.7975	0	0	13.1779	0	0	15.0879	15.7505	0	15.7003	14.9263	16.9327	0	16.0138	14.4355	0	0	0	14.3535	15.3106	0	0	16.157	0	14.3239
A0A1D5R7W1	A0A1D5R7W1_MACMU	Uncharacterized protein	ZNF778	Macaca mulatta (Rhesus macaque)		nucleus [GO:0005634]	DNA-binding transcription factor activity [GO:0003700]; metal ion binding [GO:0046872]; sequence-specific DNA binding [GO:0043565]	DLYRDVMR	13.4	1	1	0.209038	1083.31	0.725	0.423	0.953	0	0	15.3485	14.4419	0	0	0	0	15.5934	15.2621	0	0	0	14.7135	0	0	13.6243	0	0	0	0	12.1003	20.7283	16.6317	0	15.3553	0	0	14.4938	0	0	16.2927
A0A1D5R7W8	A0A1D5R7W8_MACMU	Electron transfer flavoprotein subunit alpha (Alpha-ETF)	ETFA	Macaca mulatta (Rhesus macaque)		mitochondrial matrix [GO:0005759]	electron transfer activity [GO:0009055]; flavin adenine dinucleotide binding [GO:0050660]	AASLLR	18.57	0.274577	0.274577	0.218376	630.756	0.395	0.366	0.266	20.5415	21	21.1058	21.0147	19.4324	20.654	20.272	20.2919	21.819	19.9444	20.5563	21.2184	19.5173	19.298	19.5779	20.0317	20.3218	20.2119	20.5965	20.4613	21.6899	19.9025	19.9597	20.9526	19.2899	20.4808	19.6179	21.7747	19.0375	19.4792	20.0527	19.4949
A0A1D5R7W9	A0A1D5R7W9_MACMU	MAP7 domain containing 3	MAP7D3	Macaca mulatta (Rhesus macaque)	microtubule cytoskeleton organization [GO:0000226]; microtubule polymerization [GO:0046785]	microtubule cytoskeleton [GO:0015630]	microtubule binding [GO:0008017]	RWSWGGSAMANSESK	3.98	1	1	0.218709	1668.95	0.774	0.64	0.572	0	15.4902	14.5035	12.3433	13.3919	14.3627	13.927	14.688	0	0	14.9975	0	14.9738	0	13.5124	16.2949	14.5859	0	15.2221	0	15.446	13.9421	0	0	0	15.1495	16.1475	0	12.201	15.3586	0	0
A0A1D5R7Z5	A0A1D5R7Z5_MACMU	G protein-coupled receptor 141	GPR141	Macaca mulatta (Rhesus macaque)		integral component of membrane [GO:0016021]	G protein-coupled receptor activity [GO:0004930]	PGHNTSR	5.57	0.255539	0.255539	0.293192	767.156	0.421	0.199	0.916	14.368	15.0949	15.6722	0	16.1259	0	0	15.3439	15.9601	16.1112	15.4626	15.6516	15.3145	16.0125	0	15.7015	15.1979	15.3827	15.9951	14.8813	16.6032	16.3286	18.7197	14.5788	0	15.2631	16.1798	16.728	0	16.2098	16.0647	14.7746
A0A1D5R806	A0A1D5R806_MACMU	Uncharacterized protein		Macaca mulatta (Rhesus macaque)	microtubule cytoskeleton organization [GO:0000226]	integral component of membrane [GO:0016021]	microtubule binding [GO:0008017]	SSFGAGK	20.9	1	1	0.032497	652.585	0.369	0.35	0.237	15.791	0	0	16.1756	0	15.3886	16.0766	13.6608	0	15.3657	0	0	16.0165	0	0	0	0	0	0	0	0	0	0	0	16.5174	15.5067	15.5013	15.9621	0	0	0	0
A0A1D5R8C7	A0A1D5R8C7_MACMU	Coiled-coil domain containing 33	CCDC33	Macaca mulatta (Rhesus macaque)				HLRVI	7.53	1	1	0.0208087	638.519	0.782	0.638	0.587	0	0	13.0077	15.0655	14.4643	0	14.9087	0	0	0	0	0	0	14.5825	0	0	0	16.2308	0	0	0	0	16.7745	0	0	0	0	0	0	0	15.0441	0
A0A1D5R8C8	A0A1D5R8C8_MACMU	ENTH domain-containing protein	LOC703257	Macaca mulatta (Rhesus macaque)	clathrin coat assembly [GO:0048268]; clathrin-dependent endocytosis [GO:0072583]; endocytosis [GO:0006897]; synaptic vesicle budding from presynaptic endocytic zone membrane [GO:0016185]; synaptic vesicle endocytosis [GO:0048488]; vesicle budding from membrane [GO:0006900]	clathrin-coated pit [GO:0005905]; clathrin-coated vesicle [GO:0030136]; extrinsic component of presynaptic endocytic zone membrane [GO:0098894]; plasma membrane [GO:0005886]; presynaptic membrane [GO:0042734]; synaptic vesicle [GO:0008021]	1-phosphatidylinositol binding [GO:0005545]; clathrin heavy chain binding [GO:0032050]; phosphatidylinositol-4,5-bisphosphate binding [GO:0005546]; SNARE binding [GO:0000149]	GLSASK	8.55	1	1	0.0732422	560.433	0.934	1	0.715	19.656	14.1941	15.2291	13.0697	0	19.4792	0	0	0	0	0	0	0	0	0	17.0398	0	13.6396	0	0	19.1852	14.6144	15.9646	0	0	0	19.5721	0	15.5105	0	0	0
A0A1D5R8E9	A0A1D5R8E9_MACMU	1-phosphatidylinositol 4,5-bisphosphate phosphodiesterase gamma (EC 3.1.4.11)	PLCG1	Macaca mulatta (Rhesus macaque)	calcium-mediated signaling [GO:0019722]; cell migration [GO:0016477]; cellular response to epidermal growth factor stimulus [GO:0071364]; epidermal growth factor receptor signaling pathway [GO:0007173]; in utero embryonic development [GO:0001701]; phospholipid catabolic process [GO:0009395]; positive regulation of angiogenesis [GO:0045766]; positive regulation of blood vessel endothelial cell mig…	cell-cell junction [GO:0005911]; COP9 signalosome [GO:0008180]; cytosol [GO:0005829]; lamellipodium [GO:0030027]; plasma membrane [GO:0005886]; ruffle [GO:0001726]	calcium ion binding [GO:0005509]; glutamate receptor binding [GO:0035254]; neurotrophin TRKA receptor binding [GO:0005168]; phosphatidylinositol phospholipase C activity [GO:0004435]; receptor tyrosine kinase binding [GO:0030971]	EDELTFTK	7.34	1	1	0.268937	981.308	0.471	0.303	0.543	17.4161	0	16.2883	16.7808	18.1654	19.2221	16.8242	17.129	17.8627	0	17.8202	17.7574	19.3996	17.3905	17.3204	17.5254	0	17.2705	0	18.6917	17.7625	0	18.8582	0	0	16.3504	0	18.1407	17.3202	0	18.0469	18.1703
A0A1D5R8G4	A0A1D5R8G4_MACMU	Uncharacterized protein		Macaca mulatta (Rhesus macaque)				GVEPASAQK	12.26	1	1	0.0501012	887.143	0.111	0.047	0.629	0	14.1557	0	14.5002	0	0	13.1134	13.9487	0	14.129	13.651	13.6091	0	0	0	0	0	14.6544	0	15.8806	15.6093	0	14.2767	0	13.688	14.1162	14.6223	15.3516	0	15.8544	13.2805	13.2467
A0A1D5R8K0	A0A1D5R8K0_MACMU	Reticulophagy regulator family member 3	RETREG3 FAM134C	Macaca mulatta (Rhesus macaque)	positive regulation of neuron projection development [GO:0010976]; reticulophagy [GO:0061709]	integral component of membrane [GO:0016021]; protein-containing complex [GO:0032991]		RDVSGSWER	11.04	0.089161	0.089161	0.347175	1091.2	0.473	0.489	0.348	0	16.2268	15.294	15.8426	15.3831	0	15.6533	0	15.2906	15.9489	14.3694	14.3116	16.2268	16.0679	0	15.9017	15.4239	16.5815	16.0637	0	0	14.2321	0	0	0	16.1343	0	15.2219	16.1177	16.3863	14.2265	0
A0A1D5R8P3	A0A1D5R8P3_MACMU	Diacylglycerol kinase (DAG kinase) (EC 2.7.1.107)	DGKD	Macaca mulatta (Rhesus macaque)	intracellular signal transduction [GO:0035556]; protein kinase C-activating G protein-coupled receptor signaling pathway [GO:0007205]		ATP binding [GO:0005524]; diacylglycerol kinase activity [GO:0004143]; metal ion binding [GO:0046872]; NAD+ kinase activity [GO:0003951]; protein heterodimerization activity [GO:0046982]; protein homodimerization activity [GO:0042803]	DGLPALNTK	9.49	0.167076	0.167076	0.181903	929.788	0.735	0.521	0.596	14.7321	16.8779	0	16.4049	17.0453	17.55	15.142	17.1119	17.0279	16.6422	0	17.4191	17.6852	16.9814	17.7023	17.552	16.397	17.1121	17.8532	0	16.8752	16.2278	16.9593	16.736	16.3547	16.2213	17.0459	17.2853	16.8144	17.5064	16.9825	0
A0A1D5R8T0	A0A1D5R8T0_MACMU	Vesicle-fusing ATPase (EC 3.6.4.6)	VPS4A	Macaca mulatta (Rhesus macaque)		membrane [GO:0016020]	ATP binding [GO:0005524]	YEAHSDKAK	8.93	0.494701	0.494701	0.213176	1045.8	0.286	0.115	0.782	0	17.5959	19.0142	0	0	18.3618	14.9294	17.8663	16.5891	0	19.2926	15.2388	17.1611	17.0324	17.3258	17.6341	0	0	15.4716	0	15.2878	17.8078	16.6524	0	17.4369	16.1202	17.5658	16.3365	0	0	17.5131	0
A0A1D5R911	A0A1D5R911_MACMU	Protein RFT1 homolog	RFT1	Macaca mulatta (Rhesus macaque)	dolichol-linked oligosaccharide biosynthetic process [GO:0006488]	integral component of membrane [GO:0016021]		TDKMT	2.3	0.797303	0.797303	0.128023	612.665	0.061	0.018	0.782	0	0	0	0	0	0	16.4479	0	0	0	0	15.6286	0	0	0	0	17.1516	0	17.181	14.8717	0	14.0543	0	7.05666	0	14.0042	13.75	0	0	16.7769	14.5684	0
A0A1D5R919	A0A1D5R919_MACMU	ArfGAP with coiled-coil, ankyrin repeat and PH domains 2	ACAP2	Macaca mulatta (Rhesus macaque)		endosome membrane [GO:0010008]	GTPase activator activity [GO:0005096]; metal ion binding [GO:0046872]	AKYVER	6.08	0.416644	0.416644	0.240734	766.581	0.606	0.851	0.266	18.863	18.8902	18.7914	19.3806	19.0573	20.3988	20.38	20.0143	20.274	18.7841	18.5558	18.921	17.7026	18.456	17.1576	18.7155	18.3464	19.2121	17.7865	19.9534	20.7086	18.9581	19.2261	19.294	18.143	18.9987	17.5356	16.5206	18.9427	17.6434	19.4861	19.4114
A0A1D5R971	A0A1D5R971_MACMU	Integrin-linked protein kinase	ILK	Macaca mulatta (Rhesus macaque)		focal adhesion [GO:0005925]; lamellipodium [GO:0030027]; plasma membrane [GO:0005886]; sarcomere [GO:0030017]	ATP binding [GO:0005524]; protein kinase activity [GO:0004672]	MLIMR	20.89	1	1	0.0993446	676.264	0.278	0.136	0.587	0	15.7647	0	15.4847	14.0503	18.2471	0	15.3917	0	0	0	0	0	0	0	16.1169	16.254	0	0	0	15.3178	16.2891	16.3505	17.4064	15.4847	15.4973	15.6123	0	15.19	17.8166	0	0
A0A1D5R9E0	A0A1D5R9E0_MACMU	RAP1 GTPase activating protein	RAP1GAP	Macaca mulatta (Rhesus macaque)	regulation of small GTPase mediated signal transduction [GO:0051056]		GTPase activator activity [GO:0005096]	GAPRALLR	10.73	1	1	0.0743693	855.045	0.934	0.983	0.771	14.8987	0	15.5982	0	0	0	0	0	16.6622	0	0	13.0778	19.3869	0	16.0872	15.9653	0	0	0	0	0	18.3479	18.2806	15.5863	0	0	15.1277	0	15.0543	16.4119	0	14.0146
A0A1D5R9J9	A0A1D5R9J9_MACMU	Nucleoside diphosphate kinase (EC 2.7.4.6)	NME3	Macaca mulatta (Rhesus macaque)	CTP biosynthetic process [GO:0006241]; GTP biosynthetic process [GO:0006183]; UTP biosynthetic process [GO:0006228]		ATP binding [GO:0005524]; nucleoside diphosphate kinase activity [GO:0004550]	RAAAAGGR	5.37	0.326542	0.326542	0.138311	729.508	0.914	0.678	0.874	16.7057	15.4241	15.2188	16.9439	16.6845	17.3001	16.4046	17.5203	17.0985	16.6934	16.7915	16.262	18.1407	16.8091	17.7623	17.3976	16.1402	17.1352	16.1798	16.4133	17.5593	17.918	16.6357	17.3421	15.9135	15.8532	16.053	16.9749	16.1408	18.9922	16.5875	17.9243
A0A1D5R9K1	A0A1D5R9K1_MACMU	Leucine rich repeats and calponin homology domain containing 3	LRCH3	Macaca mulatta (Rhesus macaque)	septin cytoskeleton organization [GO:0032185]	cytosol [GO:0005829]		EQLVERTR	6.24	1	1	2.37e-13	1031.26	0.088	0.042	0.466	0	0	0	0	0	0	18.3209	0	0	0	0	0	0	0	0	0	0	0	15.3454	17.4857	0	19.0534	0	0	18.5626	16.891	0	0	18.1521	0	0	0
A0A1D5R9L6	A0A1D5R9L6_MACMU	DUF4482 domain-containing protein	KIAA0408	Macaca mulatta (Rhesus macaque)				STTGLVRQMQGHLSPR	11.88	1	1	0.226501	1785.07	0.371	0.185	0.559	13.5229	17.5216	16.3669	0	0	13.8218	0	13.1117	14.0741	14.6302	0	11.8831	15.3196	15.7766	9.20237	9.7729	0	0	14.9429	15.814	15.4768	15.9936	18.1236	13.9031	14.6488	19.3781	15.0383	14.6352	12.7361	0	14.7912	12.7863
A0A1D5R9N4	A0A1D5R9N4_MACMU	Integrin subunit alpha 7	ITGA7	Macaca mulatta (Rhesus macaque)	cell adhesion [GO:0007155]; integrin-mediated signaling pathway [GO:0007229]	integrin complex [GO:0008305]		AVAFNLDVMGALRK	2.86	1	1	0.171237	1504.66	0.983	0.859	0.956	0	0	13.774	15.6444	17.6561	12.2847	16.0391	15.4831	12.7399	15.3018	0	0	0	0	15.5573	0	14.1951	16.2808	0	15.0671	0	15.337	0	0	14.0339	14.7919	15.1968	15.8173	0	0	0	13.3681
A0A1D5R9Y5	A0A1D5R9Y5_MACMU	Protein MEF2BNB isoform 1	MEF2B LOC729991	Macaca mulatta (Rhesus macaque)		lysosomal membrane [GO:0005765]		ADMQR	6.89	1	1	0.0114231	633.318	0.275	0.571	0.184	16.2828	17.3383	16.8059	15.9537	15.539	16.8082	14.8688	16.0485	0	15.5395	15.8484	15.7995	15.7221	16.0674	15.9186	0	16.5998	0	15.6933	15.3581	17.2406	16.0634	17.8716	16.441	14.7803	16.6614	15.971	15.3518	15.4395	15.3554	0	0
A0A1D5RA37	A0A1D5RA37_MACMU	DENN domain containing 6B	DENND6B	Macaca mulatta (Rhesus macaque)		recycling endosome [GO:0055037]	Rab guanyl-nucleotide exchange factor activity [GO:0017112]	FSGAAK	1.84	1	1	0.0655093	578.677	0.29	0.182	0.42	0	0	13.6301	14.8565	15.2927	16.0046	13.3877	13.2887	0	16.5599	0	15.5342	0	0	0	14.9737	14.7919	16.2712	15.0937	0	16.0929	0	20.466	13.7478	15.9227	15.6448	13.8126	0	0	16.3133	15.7891	0
A0A1D5RA40	A0A1D5RA40_MACMU	Uncharacterized protein	TPD52L2	Macaca mulatta (Rhesus macaque)				EGMVKQSSR	8.65	0.600221	0.600221	0.174555	1036.92	0.88	0.955	0.791	13.8764	15.0825	12.0588	12.1908	15.4647	14.4682	11.8627	12.8165	14.3626	14.0999	14.7596	14.7291	13.9944	14.8285	0	11.4639	14.4779	16.7302	14.4941	10.8311	0	14.7701	0	13.9382	13.791	13.3589	15.2036	14.9534	13.3991	15.7827	0	13.1091
A0A1D5RA59	A0A1D5RA59_MACMU	Brix domain-containing protein 2 (Ribosome biogenesis protein BRX1 homolog)	BRIX1	Macaca mulatta (Rhesus macaque)	ribosomal large subunit assembly [GO:0000027]	nucleolus [GO:0005730]		MAATK	3.12	1	1	0.139271	520.105	0.424	0.465	0.337	14.9603	16.1511	0	0	12.955	15.6665	15.1707	16.5797	16.2501	16.9897	0	15.6805	16.3462	16.2396	15.5699	15.7974	0	18.649	0	0	0	0	18.0755	0	15.7899	16.7164	16.4268	15.6624	0	16.0185	0	15.9481
A0A1D5RAB3	A0A1D5RAB3_MACMU	U6 snRNA-associated Sm-like protein LSm4	LSM4	Macaca mulatta (Rhesus macaque)	mRNA splicing, via spliceosome [GO:0000398]; nuclear-transcribed mRNA catabolic process [GO:0000956]	spliceosomal complex [GO:0005681]	RNA binding [GO:0003723]	GGSPIPMGR	3.71	1	1	0.058745	886.146	0.036	0.025	0.174	15.4211	15.5207	16.5641	14.074	14.7813	13.8366	15.5609	15.6452	0	15.0274	12.4774	13.9943	0	14.514	13.7832	13.1965	10.6068	16.5117	14.9064	0	0	14.72	13.0656	14.0516	11.3463	0	12.6687	14.505	13.754	0	0	0
A0A1D5RAF4	A0A1D5RAF4_MACMU	Ecm29 proteasome adaptor and scaffold	ECPAS	Macaca mulatta (Rhesus macaque)	proteasome assembly [GO:0043248]	cytoplasm [GO:0005737]; nucleoplasm [GO:0005654]	molecular adaptor activity [GO:0060090]	DPVSTR	11.18	1	1	0.244121	674.711	0.235	0.193	0.427	17.6796	20.8597	20.4862	20.6296	22.0416	20.3528	20.6692	21.3163	18.8489	19.2379	20.3812	20.1376	16.8044	22.9632	19.6744	0	20.5045	18.4389	17.3996	20.6767	22.9891	20.8195	0	19.2716	19.5079	18.2249	20.0514	18.7465	19.6328	17.6109	17.9996	19.9482
A0A1D5RAF7	A0A1D5RAF7_MACMU	Septin-type G domain-containing protein	SEPTIN9	Macaca mulatta (Rhesus macaque)	cellular protein localization [GO:0034613]; cytoskeleton-dependent cytokinesis [GO:0061640]; positive regulation of non-motile cilium assembly [GO:1902857]	axoneme [GO:0005930]; cell division site [GO:0032153]; microtubule [GO:0005874]; microtubule cytoskeleton [GO:0015630]; non-motile cilium [GO:0097730]; perinuclear region of cytoplasm [GO:0048471]; septin complex [GO:0031105]; septin ring [GO:0005940]; stress fiber [GO:0001725]	GTPase activity [GO:0003924]; GTP binding [GO:0005525]; molecular adaptor activity [GO:0060090]	GLGHK	2.4	1	1	0.203402	511.974	0.033	0.706	0.007	17.1183	16.2247	19.2603	17.2795	18.1167	17.0269	16.5846	17.3426	0	15.8226	15.4072	16.3379	16.9401	17.6645	17.737	0	16.6007	16.8411	16.8855	17.3735	18.1147	16.3061	16.7502	19.4026	17.7558	15.5346	16.2864	12.2321	14.6819	16.4645	0	17.1493
A0A1D5RAK5	A0A1D5RAK5_MACMU	Protein phosphatase, Mg2+/Mn2+ dependent 1J	PPM1J	Macaca mulatta (Rhesus macaque)	small GTPase mediated signal transduction [GO:0007264]		GTPase activity [GO:0003924]; GTP binding [GO:0005525]; protein serine/threonine phosphatase activity [GO:0004722]	VLSAYEPNDHSSPTMAAIR	6.29	0.239757	0.239757	3.65e-12	2075.9	0.131	0.237	0.082	11.7232	14.5193	13.0909	13.8352	12.7424	10.31	0	13.5407	0	14.1084	14.3313	13.5357	13.8137	14.8741	15.4924	0	13.9298	11.7956	0	11.4612	0	14.4246	0	0	0	13.3943	14.4605	13.9781	12.2415	15.2104	0	11.3559
A0A1D5RAN2	A0A1D5RAN2_MACMU	Uncharacterized protein	SRSF4	Macaca mulatta (Rhesus macaque)	mRNA processing [GO:0006397]; negative regulation of mRNA splicing, via spliceosome [GO:0048025]; RNA splicing [GO:0008380]	nuclear speck [GO:0016607]	RNA binding [GO:0003723]	AGMTT	2.54	0.257719	0.257719	0.184814	496.242	0.684	0.706	0.458	16.596	18.7552	16.4363	17.7471	15.6664	17.4555	15.0242	16.7111	17.3178	0	16.5635	15.3661	16.5203	15.7133	0	16.7022	0	17.7618	16.9575	15.9789	18.6615	15.484	17.4516	16.1765	13.9403	15.1623	16.7416	15.9489	17.4835	14.8781	16.2642	0
A0A1D5RB11	A0A1D5RB11_MACMU	Spermatogenesis associated 16	SPATA16	Macaca mulatta (Rhesus macaque)	spermatogenesis [GO:0007283]	Golgi apparatus [GO:0005794]		DAGSSRSLENAVNK	5.18	1	1	0.25103	1447.01	0.269	0.635	0.177	0	0	14.7665	0	14.8005	0	0	0	0	0	0	14.9867	0	0	14.8373	0	13.1216	0	16.2829	15.0617	16.4949	0	0	0	0	0	0	0	0	0	14.6263	0
A0A1D5RB16	A0A1D5RB16_MACMU	Talin 2	TLN2	Macaca mulatta (Rhesus macaque)	cell adhesion [GO:0007155]	cytoplasm [GO:0005737]; cytoskeleton [GO:0005856]; focal adhesion [GO:0005925]; membrane [GO:0016020]; ruffle [GO:0001726]	actin filament binding [GO:0051015]; structural constituent of cytoskeleton [GO:0005200]	DKAPGQR	8.57	0.982073	0.982073	0.24224	771.247	0.346	0.152	0.711	15.2416	0	15.3071	15.3605	12.4194	15.1038	15.165	15.5924	15.1608	0	15.3059	15.6754	14.4623	0	16.1657	15.8447	15.6091	15.8576	15.5512	15.1036	15.2555	14.0855	18.0015	15.4268	15.1501	15.8285	14.2391	16.3757	14.4855	15.6775	16.0895	15.1548
A0A1D5RBN8	A0A1D5RBN8_MACMU	Uncharacterized protein	MICALL1	Macaca mulatta (Rhesus macaque)	neuron projection development [GO:0031175]; plasma membrane tubulation [GO:0097320]; protein localization to endosome [GO:0036010]; protein targeting to membrane [GO:0006612]; receptor-mediated endocytosis [GO:0006898]; retrograde transport, endosome to plasma membrane [GO:1990126]; slow endocytic recycling [GO:0032458]	extrinsic component of membrane [GO:0019898]; late endosome [GO:0005770]; recycling endosome membrane [GO:0055038]	identical protein binding [GO:0042802]; metal ion binding [GO:0046872]; phosphatidic acid binding [GO:0070300]; Rab GTPase binding [GO:0017137]	KASESIAPAPPTPRPR	4.11	1	1	0.368883	1675.75	0.065	0.172	0.103	17.5072	17.8781	17.8165	0	0	18.0488	16.3709	18.0184	0	0	0	17.7415	0	18.3691	0	18.002	17.3407	19.0979	18.8632	0	0	0	0	18.1529	0	19.6863	18.703	18.6093	16.8237	0	19.1508	18.3141
A0A1D5RBT3	A0A1D5RBT3_MACMU	Olduvai domain-containing protein	LOC711999	Macaca mulatta (Rhesus macaque)				VLREEYR	5.18	1	1	0.1931	964.186	0.317	0.203	0.543	0	16.954	15.1467	16.5629	17.3623	16.5737	0	0	0	0	17.4889	17.5831	0	16.8467	0	0	17.3526	0	17.6699	18.1475	17.8245	0	0	17.2487	17.3371	0	18.385	0	0	17.8427	16.9704	0
A0A1D5RBU0	A0A1D5RBU0_MACMU	Protein DDX26B	INTS6L DDX26B	Macaca mulatta (Rhesus macaque)				KGMMIDEADEFVAGPQNK	7.3	1	1	1.83e-12	2011.69	0.117	0.368	0.036	0	14.3561	13.5233	14.0629	11.4159	10.422	13.4907	12.508	0	15.4395	13.9535	0	0	0	14.7487	13.0267	13.3265	0	13.397	12.7416	13.4788	12.5596	13.4444	10.0499	14.6722	0	9.91517	8.82543	0	13.7994	0	0
A0A1D5RBY0	A0A1D5RBY0_MACMU	Calcium binding and coiled-coil domain 2	CALCOCO2	Macaca mulatta (Rhesus macaque)			metal ion binding [GO:0046872]	LVQGDQDK	14.12	0.257236	0.257236	0.270689	901.986	0.502	0.352	0.49	17.6424	0	16.8167	18.1353	19.4341	18.2601	17.8268	16.4077	0	0	16.414	16.2876	16.2636	0	0	17.4528	17.6783	18.3477	16.8917	17.3487	18.1476	15.4948	18.6552	16.6772	0	17.2821	18.5689	0	17.2147	0	17.1161	17.2615
A0A1D5RC34	A0A1D5RC34_MACMU	Olfactomedin 2	OLFM2	Macaca mulatta (Rhesus macaque)		extracellular region [GO:0005576]; synapse [GO:0045202]		MTELLPLSSVLEQYK	5.11	1	1	0.183252	1766.07	0.513	0.498	0.382	0	0	11.2534	13.6759	0	0	0	0	15.1757	0	12.9973	0	0	13.7583	0	14.0683	14.6685	13.3398	0	0	0	0	15.2137	0	0	0	15.3407	13.9473	14.7803	12.9966	0	0
A0A1D5RCI2	A0A1D5RCI2_MACMU	Pecanex-like protein	PCNX1 PCNX	Macaca mulatta (Rhesus macaque)		integral component of membrane [GO:0016021]		DVGGK	5.05	0.690611	0.690611	0.241809	475.076	0.868	0.955	0.634	14.7396	16.5446	16.191	0	15.7383	16.8396	16.6096	16.5494	16.7254	16.6796	14.5906	16.1598	16.077	16.1766	15.2316	16.8996	15.4676	16.968	15.7619	15.305	15.8633	14.9664	17.7382	0	16.7439	16.3169	16.589	16.3152	16.7786	16.6767	14.7609	15.528
A0A1D5RCQ7	A0A1D5RCQ7_MACMU	Mitochondrial transcription termination factor 3	MTERF3	Macaca mulatta (Rhesus macaque)	mitochondrial ribosome assembly [GO:0061668]; regulation of transcription, DNA-templated [GO:0006355]	mitochondrion [GO:0005739]	double-stranded DNA binding [GO:0003690]	HMVSPTPAAAHVGRGAR	5.57	1	1	0.221194	1714.31	0.842	0.559	0.953	0	0	17.7748	18.9632	18.5022	18.028	14.564	17.2223	0	15.8371	14.5733	0	16.8812	0	0	0	17.6466	0	0	15.1574	0	0	18.8544	0	16.0964	17.9606	0	15.7618	18.3024	0	0	0
A0A1D5RD41	A0A1D5RD41_MACMU	IF rod domain-containing protein	KRT5	Macaca mulatta (Rhesus macaque)		keratin filament [GO:0045095]		GLASFGSK	7.54	0.437987	0.437987	0.179819	767.288	0.89	0.97	0.711	17.3608	17.0699	17.1485	16.4231	15.0829	16.2364	0	16.1781	16.7404	16.5107	0	17.4513	16.497	17.0809	16.3652	17.6258	16.0436	16.3345	16.4743	18.1116	16.704	15.8316	18.083	17.2469	16.4029	16.8276	16.0761	17.1885	16.0909	16.9292	16.8798	12.7261
A0A1D5RDF4	A0A1D5RDF4_MACMU	Lethal(3)malignant brain tumor-like protein 2	L3MBTL2	Macaca mulatta (Rhesus macaque)	chromatin organization [GO:0006325]; negative regulation of transcription, DNA-templated [GO:0045892]	nucleus [GO:0005634]	chromatin binding [GO:0003682]; histone binding [GO:0042393]; methylated histone binding [GO:0035064]; zinc ion binding [GO:0008270]	RDPSDR	8.08	1	1	0.123797	744.026	0.488	0.463	0.297	0	0	0	0	0	0	14.9532	16.3291	17.2797	0	13.8321	15.9267	0	0	17.7943	0	0	0	0	16.2511	0	0	16.3815	16.2924	0	0	0	0	0	0	0	15.8916
A0A1D5RE06	A0A1D5RE06_MACMU	Gamma-aminobutyric acid type B receptor subunit 2	GABBR2	Macaca mulatta (Rhesus macaque)		integral component of membrane [GO:0016021]; plasma membrane [GO:0005886]	G protein-coupled GABA receptor activity [GO:0004965]	LKAYEENMYGSK	4.4	1	1	0.157882	1427.18	0.924	0.795	0.855	0	0	16.8245	16.1832	16.8416	15.4201	17.1714	17.1411	0	0	0	0	0	0	0	0	14.7643	0	0	18.4243	0	17.9771	0	0	0	15.2107	17.4304	0	0	0	17.6051	0
A0A1D5REC1	A0A1D5REC1_MACMU	Uncharacterized protein	CAPN8	Macaca mulatta (Rhesus macaque)	digestion [GO:0007586]		calcium-dependent cysteine-type endopeptidase activity [GO:0004198]; calcium ion binding [GO:0005509]	GLAPVR	1.49	1	1	0.162685	612.687	0.22	0.534	0.101	15.6453	17.4109	14.6179	15.8744	15.1935	15.51	15.2548	16.2077	16.851	14.2592	16.0861	0	15.1848	0	0	15.6622	16.1739	14.7937	15.7531	16.7661	15.9646	14.9582	17.4383	15.9127	15.3172	14.6074	15.3955	14.4162	15.9739	16.5182	14.6891	0
A0A1D5REG1	A0A1D5REG1_MACMU	GTP-binding protein 1	GTPBP1	Macaca mulatta (Rhesus macaque)	translational elongation [GO:0006414]		GTPase activity [GO:0003924]; GTP binding [GO:0005525]; translation elongation factor activity [GO:0003746]	STKVITFIDLAGHEK	4.15	0.0594805	0.0594805	0.191785	1658.98	0.295	0.252	0.334	0	0	18.458	12.8013	18.3735	17.7704	17.5869	17.361	20.9976	19.8933	0	16.5265	0	0	17.8053	0	0	18.4949	0	0	18.2866	0	19.4225	0	18.1435	20.0284	0	0	0	0	0	0
A0A1D5REI7	A0A1D5REI7_MACMU	Ring finger protein 38	RNF38	Macaca mulatta (Rhesus macaque)		nucleoplasm [GO:0005654]	metal ion binding [GO:0046872]; ubiquitin protein ligase activity [GO:0061630]	AGAQGGGACGR	6.32	1	1	1.14e-12	960.326	0.395	0.475	0.268	0	14.5578	14.4607	0	0	13.9577	0	14.5894	0	0	0	0	16.4214	0	0	0	13.6512	0	0	0	0	0	18.4169	14.2019	0	0	14.4839	0	0	14.7308	16.072	14.5356
A0A1D5REN6	A0A1D5REN6_MACMU	B-cell CLL/lymphoma 7 protein family member B isoform 1	BCL7B	Macaca mulatta (Rhesus macaque)				SKSNSSAAR	9.44	1	1	4.62e-13	908.659	0.712	0.783	0.531	17.102	0	0	17.0973	0	0	0	0	0	15.2945	0	0	15.3044	16.0618	15.8318	0	0	0	18.5989	17.7517	0	0	16.4695	0	0	18.8338	0	0	0	0	0	0
A0A1D5REV0	A0A1D5REV0_MACMU	RING-type E3 ubiquitin transferase (EC 2.3.2.27)	RC3H2	Macaca mulatta (Rhesus macaque)	B cell homeostasis [GO:0001782]; limb development [GO:0060173]; lung alveolus development [GO:0048286]; lymph node development [GO:0048535]; multicellular organism growth [GO:0035264]; negative regulation of T-helper 17 cell differentiation [GO:2000320]; positive regulation of NIK/NF-kappaB signaling [GO:1901224]; post-embryonic development [GO:0009791]; posttranscriptional regulation of gene exp…	cell surface [GO:0009986]; intracellular membrane-bounded organelle [GO:0043231]; membrane [GO:0016020]; P-body [GO:0000932]	DNA binding [GO:0003677]; double-stranded RNA binding [GO:0003725]; metal ion binding [GO:0046872]; mRNA binding [GO:0003729]; RNA stem-loop binding [GO:0035613]; ubiquitin protein ligase activity [GO:0061630]	THVMSEDK	7.95	1	1	0.239981	944.022	0.074	0.054	0.15	19.6822	19.8629	16.4022	17.8648	19.2404	20.2651	18.0629	16.4241	18.7224	17.4844	16.1372	17.3128	17.0156	17.0529	18.6278	0	16.5004	0	0	17.8483	17.2961	0	18.4686	0	16.5241	16.6156	17.5207	16.0099	17.1028	17.4242	18.0902	17.3467
A0A1D5REV7	A0A1D5REV7_MACMU	DENN domain containing 5B	DENND5B	Macaca mulatta (Rhesus macaque)		membrane [GO:0016020]	guanyl-nucleotide exchange factor activity [GO:0005085]	LRQHSDHVGLDNDLR	1.23	1	1	1.83e-12	1772.32	0.407	0.605	0.167	0	15.5207	0	14.9286	0	15.6223	15.3801	14.7338	0	0	0	0	0	14.8181	14.8798	13.5627	12.5549	0	13.3127	14.9322	14.1165	0	15.0082	0	14.8666	0	12.6687	11.3921	0	14.4071	0	0
A0A1D5RF71	A0A1D5RF71_MACMU	T-complex protein 1 subunit eta (TCP-1-eta) (CCT-eta)	CCT7	Macaca mulatta (Rhesus macaque)	protein folding [GO:0006457]	cytoplasm [GO:0005737]	ATP binding [GO:0005524]; unfolded protein binding [GO:0051082]	LLEKCAMTALSSK	4.07	1	1	0.13074	1448.02	0.983	0.896	0.927	0	0	0	16.064	0	0	0	0	17.6922	0	0	0	0	0	0	0	15.985	0	0	0	0	0	0	0	0	0	14.1288	0	0	0	0	0
A0A1D5RFI9	A0A1D5RFI9_MACMU	Growth hormone receptor (Growth hormone-binding protein) (Serum-binding protein) (Somatotropin receptor)	GHR	Macaca mulatta (Rhesus macaque)	endocytosis [GO:0006897]	integral component of membrane [GO:0016021]; plasma membrane [GO:0005886]	cytokine receptor activity [GO:0004896]	TNSSK	2.86	0.275285	0.275285	0.215554	537.485	0.205	0.076	0.711	15.5619	15.0234	16.2078	16.2018	15.8929	15.9364	15.6797	15.9144	15.8943	16.6987	0	15.5173	0	15.6425	15.8372	15.5498	16.353	15.4345	15.4389	16.0826	16.6123	16.4601	21.9157	16.2425	15.4438	16.2546	15.7813	15.8097	15.385	16.9636	16.3618	15.919
A0A1D5RGC1	A0A1D5RGC1_MACMU	Protein phosphatase methylesterase 1 (PME-1) (EC 3.1.1.-)	PPME1	Macaca mulatta (Rhesus macaque)	protein demethylation [GO:0006482]		protein methylesterase activity [GO:0051723]	DLTIGQMQGK	6.09	0.453428	0.453428	0.134774	1104.56	0.091	0.029	0.957	0	0	15.0104	16.6646	17.6546	16.9068	0	0	0	0	0	13.3826	0	16.0423	0	0	17.0472	17.7434	0	17.5196	17.7268	0	17.0139	14.3242	0	17.1344	17.182	17.0964	17.6133	0	12.3396	0
A0A1D5RGG0	A0A1D5RGG0_MACMU	Arm_2 domain-containing protein	ARMCX4	Macaca mulatta (Rhesus macaque)		integral component of membrane [GO:0016021]		AFTQDK	6.15	1	1	0.204045	708.518	0.03	0.008	0.698	17.7744	0	18.6822	18.2997	18.139	19.1906	0	19.2896	0	20.0108	17.7194	18.1812	20.6068	17.7895	0	0	17.5579	0	0	0	20.3483	0	0	0	0	0	0	18.8162	0	0	0	0
A0A1D5RGI8	A0A1D5RGI8_MACMU	RNA polymerase II subunit B1 CTD phosphatase RPAP2 homolog (EC 3.1.3.16)	RPAP2	Macaca mulatta (Rhesus macaque)	dephosphorylation of RNA polymerase II C-terminal domain [GO:0070940]; snRNA transcription [GO:0009301]	cytosol [GO:0005829]; nucleolus [GO:0005730]; RNA polymerase II, holoenzyme [GO:0016591]	metal ion binding [GO:0046872]; RNA polymerase core enzyme binding [GO:0043175]; RNA polymerase II CTD heptapeptide repeat phosphatase activity [GO:0008420]	AGHKADSK	3.45	0.0924343	0.0924343	0.273035	814.092	0.963	0.821	0.958	17.3781	0	16.7633	18.1298	17.8128	19.6129	18.4062	17.2268	18.4147	18.4967	17.6828	18.4459	18.0631	18.5644	17.5463	16.4477	17.6216	17.7378	0	18.6915	18.2994	0	20.4467	18.5126	17.3687	17.379	18.948	18.2003	17.607	17.0634	18.4562	18.0784
A0A1D5RGQ5	A0A1D5RGQ5_MACMU	SH3 domain binding protein 2	SH3BP2	Macaca mulatta (Rhesus macaque)	signal transduction [GO:0007165]			LFKATSPR	2.75	1	1	0.282569	918.109	0.462	0.556	0.42	15.0553	16.2633	16.1281	14.7376	13.2858	14.9329	14.6797	14.6725	0	0	0	15.7331	14.3874	15.9681	14.8756	15.9088	12.412	17.7653	0	16.9111	0	15.7888	0	16.2017	0	14.621	16.2384	16.2141	0	16.7149	15.8592	15.4793
A0A1D5RGT5	A0A1D5RGT5_MACMU	DNA-binding protein SATB (Special AT-rich sequence-binding protein)	SATB2	Macaca mulatta (Rhesus macaque)	chromatin remodeling [GO:0006338]	nucleus [GO:0005634]	DNA binding [GO:0003677]	NNQAGKVEPSPPQLCDR	11.03	1	1	0	1908.83	0.601	0.902	0.321	0	14.034	15.3281	11.0043	0	0	14.7486	8.717	13.7604	0	0	13.5594	0	0	13.3973	0	14.6755	0	0	14.7142	0	0	0	13.8312	0	14.0545	0	14.7743	12.8967	0	15.0915	0
A0A1D5RGZ0	A0A1D5RGZ0_MACMU	Solute carrier family 25 member 41	SLC25A41	Macaca mulatta (Rhesus macaque)		integral component of membrane [GO:0016021]	ATP transmembrane transporter activity [GO:0005347]	FLVSGAMAGAVSR	5.89	1	1	1.37e-12	1279.91	0.297	0.231	0.334	0	0	15.0504	14.6467	0	0	0	0	0	0	0	0	0	0	0	0	12.3867	0	0	0	0	0	15.0988	0	0	0	0	0	12.7897	15.3664	0	13.8446
A0A1D5RGZ2	A0A1D5RGZ2_MACMU	Uncharacterized protein	APPL1	Macaca mulatta (Rhesus macaque)	adiponectin-activated signaling pathway [GO:0033211]; cell cycle [GO:0007049]; cellular response to hepatocyte growth factor stimulus [GO:0035729]; insulin receptor signaling pathway [GO:0008286]; negative regulation of Fc-gamma receptor signaling pathway involved in phagocytosis [GO:1905450]; positive regulation of cytokine production involved in inflammatory response [GO:1900017]; positive regu…	cytosol [GO:0005829]; early endosome membrane [GO:0031901]; early phagosome [GO:0032009]; macropinosome [GO:0044354]; nucleus [GO:0005634]; plasma membrane [GO:0005886]; ruffle [GO:0001726]; vesicle membrane [GO:0012506]	beta-tubulin binding [GO:0048487]; phosphatidylinositol binding [GO:0035091]; phosphatidylserine binding [GO:0001786]; protein-containing complex binding [GO:0044877]; protein homodimerization activity [GO:0042803]; protein kinase B binding [GO:0043422]	GSGSSR	4.13	1	1	0.184977	548.534	0.574	0.879	0.311	16.3728	0	16.1907	16.5871	0	16.8919	15.4023	15.937	0	0	16.2526	16.246	19.8252	17.4484	16.3358	19.0005	16.0488	16.2882	0	0	16.506	16.9704	17.2418	0	0	16.4805	15.832	17.1263	15.9642	16.547	15.8686	17.1294
A0A1D5RH73	A0A1D5RH73_MACMU	FLII actin remodeling protein	FLII	Macaca mulatta (Rhesus macaque)	actin filament severing [GO:0051014]; actin polymerization or depolymerization [GO:0008154]; barbed-end actin filament capping [GO:0051016]; multicellular organism development [GO:0007275]; myofibril assembly [GO:0030239]	actin cytoskeleton [GO:0015629]; brush border [GO:0005903]; centriolar satellite [GO:0034451]; cytoplasm [GO:0005737]; cytosol [GO:0005829]; nucleoplasm [GO:0005654]; nucleus [GO:0005634]	actin filament binding [GO:0051015]; phosphatidylinositol-4,5-bisphosphate binding [GO:0005546]	VPGGKVR	12.31	1	1	0.224832	713.295	0.49	0.336	0.368	15.3343	17.2184	15.6115	16.0721	0	15.7246	15.4985	17.367	15.1211	15.5543	15.7073	16.4761	0	16.0138	16.0697	0	16.1225	17.0047	15.7774	14.667	16.4466	17.5102	17.0786	15.2691	15.128	16.3633	0	16.3808	14.5886	16.6474	15.8629	15.6691
A0A1D5RH80	A0A1D5RH80_MACMU	AKT serine/threonine kinase 2	AKT2	Macaca mulatta (Rhesus macaque)	activation of GTPase activity [GO:0090630]; cellular response to high light intensity [GO:0071486]; glucose metabolic process [GO:0006006]; insulin receptor signaling pathway [GO:0008286]; intracellular protein transmembrane transport [GO:0065002]; negative regulation of apoptotic process [GO:0043066]; negative regulation of long-chain fatty acid import across plasma membrane [GO:0010748]; periph…	cell cortex [GO:0005938]; cytosol [GO:0005829]; nucleoplasm [GO:0005654]; protein-containing complex [GO:0032991]; ruffle membrane [GO:0032587]	ATP binding [GO:0005524]; protein serine/threonine kinase activity [GO:0004674]	GPAMPR	5.94	1	1	0.0588189	626.957	0.041	0.512	0.036	15.4538	0	0	0	0	0	0	0	0	0	0	15.2324	0	0	0	0	0	0	0	0	0	0	0	0	0	0	16.9931	17.2999	0	16.9094	0	0
A0A1D5RHB2	A0A1D5RHB2_MACMU	Uncharacterized protein		Macaca mulatta (Rhesus macaque)	endoplasmic reticulum to Golgi vesicle-mediated transport [GO:0006888]	cytoplasm [GO:0005737]; nucleus [GO:0005634]; perinuclear region of cytoplasm [GO:0048471]; TRAPP complex [GO:0030008]		AGPPKLAVCIAVIAK	4.95	1	1	0	1508.81	0.955	0.76	1	14.355	14.6292	13.3479	14.6995	0	14.6061	0	0	0	15.197	0	13.8237	15.7674	13.9572	15.3461	17.213	15.6317	0	15.2902	15.1856	0	12.7255	17.996	14.4949	0	14.9894	13.6694	13.4438	15.6117	0	13.6775	15.2127
A0A1D5RHB3	A0A1D5RHB3_MACMU	Mastermind like transcriptional coactivator 1	MAML1	Macaca mulatta (Rhesus macaque)	atrioventricular node cell development [GO:0060928]; myoblast differentiation [GO:0045445]; positive regulation of myotube differentiation [GO:0010831]; positive regulation of transcription of Notch receptor target [GO:0007221]; protein phosphorylation [GO:0006468]	MAML1-RBP-Jkappa- ICN1 complex [GO:0002193]; nuclear speck [GO:0016607]; nucleoplasm [GO:0005654]	peptide antigen binding [GO:0042605]; protein kinase binding [GO:0019901]; transcription coactivator activity [GO:0003713]	IELCR	5.08	1	1	0.117073	693.241	0.386	0.201	0.521	0	0	15.1096	13.6627	15.5614	15.271	15.5776	0	0	0	15.1035	14.2018	15.3861	15.8706	15.1152	13.7565	15.1492	0	0	16.0162	0	14.9334	0	0	0	14.4795	15.0738	0	15.1248	15.2011	0	0
A0A1D5RHE4	A0A1D5RHE4_MACMU	Nuclear receptor corepressor 2	NCOR2	Macaca mulatta (Rhesus macaque)	negative regulation of transcription by RNA polymerase II [GO:0000122]	histone deacetylase complex [GO:0000118]; nuclear chromatin [GO:0000790]; nucleus [GO:0005634]; transcription repressor complex [GO:0017053]	chromatin binding [GO:0003682]; histone deacetylase binding [GO:0042826]; nuclear hormone receptor binding [GO:0035257]; RNA polymerase II transcription regulatory region sequence-specific DNA binding [GO:0000977]; sequence-specific DNA binding [GO:0043565]; transcription corepressor activity [GO:0003714]	TQALGPLK	5.76	0.76654	0.76654	0.175509	827.766	0.386	0.651	0.263	14.2378	15.4288	14.1781	15.2322	14.8007	15.7142	14.6888	15.4127	15.3571	15.0924	15.8049	16.0058	16.2999	15.9146	14.1953	16.2696	13.9596	0	14.9996	16.506	16.4041	16.0526	16.9209	0	15.8915	14.9487	15.8322	12.8793	0	16.0601	0	15.0965
A0A1D5RHF0	A0A1D5RHF0_MACMU	ZP domain-containing protein	TGFBR3L	Macaca mulatta (Rhesus macaque)	angiogenesis [GO:0001525]; cell migration [GO:0016477]; epithelial to mesenchymal transition [GO:0001837]; regulation of transforming growth factor beta receptor signaling pathway [GO:0017015]; transforming growth factor beta receptor signaling pathway [GO:0007179]; vasculogenesis [GO:0001570]	cell surface [GO:0009986]; extracellular space [GO:0005615]; integral component of membrane [GO:0016021]	glycosaminoglycan binding [GO:0005539]; transforming growth factor beta-activated receptor activity [GO:0005024]; type II transforming growth factor beta receptor binding [GO:0005114]	GLKGSAR	6.68	1	1	0.183966	689.628	0.874	0.97	0.67	14.8246	16.5347	14.8473	0	0	16.226	15.4249	15.9859	15.2046	13.0391	15.6771	16.2594	0	15.9531	15.6473	0	15.4864	15.9416	0	14.921	14.9863	15.6929	20.0658	0	0	15.69	14.8881	15.7822	15.3889	0	16.6825	15.1147
A0A1D5RHU1	A0A1D5RHU1_MACMU	Sad1 and UNC84 domain containing 2	SUN2	Macaca mulatta (Rhesus macaque)		integral component of nuclear inner membrane [GO:0005639]; meiotic nuclear membrane microtubule tethering complex [GO:0034993]		EAAASLGMTLQK	8.37	1	1	0.685499	1233.99	0.425	1	0.198	0	0	17.4116	0	0	0	0	16.3933	0	0	0	0	0	0	0	0	17.3181	0	0	0	0	0	16.9067	0	0	0	0	0	0	0	0	0
A0A1D5RHV8	A0A1D5RHV8_MACMU	Methyl methanesulfonate-sensitivity protein 22-like (Protein MMS22-like)	MMS22L	Macaca mulatta (Rhesus macaque)	double-strand break repair via homologous recombination [GO:0000724]; replication fork processing [GO:0031297]	cytosol [GO:0005829]; FACT complex [GO:0035101]; MCM complex [GO:0042555]; nuclear replication fork [GO:0043596]		EFLVSK	5.58	1	1	3.48e-13	721.75	0.401	0.948	0.198	0	0	0	13.3142	14.0778	0	0	0	0	0	0	0	0	0	0	0	14.6491	0	0	0	0	0	0	0	13.6065	0	0	0	0	0	0	0
A0A1D5RI02	A0A1D5RI02_MACMU	Protein kinase domain-containing protein		Macaca mulatta (Rhesus macaque)	negative regulation of canonical Wnt signaling pathway [GO:0090090]; peptidyl-serine phosphorylation [GO:0018105]	cytoplasm [GO:0005737]; nucleus [GO:0005634]	ATP binding [GO:0005524]; protein serine/threonine kinase activity [GO:0004674]	MKTVLILADQMISR	17.99	1	1	0.269201	1634.76	0.98	0.877	0.957	0	0	15.7006	15.9946	15.1543	14.0728	14.4489	14.924	13.5257	15.3525	0	0	0	15.2528	0	15.5946	15.3433	0	14.9572	15.672	15.1177	0	0	14.9027	0	14.7056	14.6048	0	15.3341	15.6386	13.8863	0
A0A1D5RI27	A0A1D5RI27_MACMU	Actin binding LIM protein family member 2	ABLIM2	Macaca mulatta (Rhesus macaque)	actin cytoskeleton organization [GO:0030036]; transcription, DNA-templated [GO:0006351]		actin binding [GO:0003779]; metal ion binding [GO:0046872]	MGARPSHAEGEPLALHK	4.27	1	1	1.37e-12	1816.99	0.874	0.742	0.699	10.5889	13.7016	15.6451	13.011	0	13.0212	13.5927	0	0	14.1952	13.0473	0	0	13.6392	13.3531	15.034	0	0	15.1924	0	13.2422	14.5514	14.7602	0	13.0596	0	13.8894	11.9215	0	0	13.5523	13.6983
A0A1D5RIB7	A0A1D5RIB7_MACMU	Dynamin-binding protein (Scaffold protein Tuba)	DNMBP	Macaca mulatta (Rhesus macaque)	intracellular signal transduction [GO:0035556]; regulation of cell shape [GO:0008360]	cell-cell junction [GO:0005911]; cytoskeleton [GO:0005856]; Golgi stack [GO:0005795]; synapse [GO:0045202]	Rho guanyl-nucleotide exchange factor activity [GO:0005089]	LNIHSIIK	14.91	0.458896	0.458896	0.121208	936.755	0.117	0.115	0.307	13.7492	0	13.6454	0	12.1067	0	0	8.95218	0	11.8756	0	14.5194	14.7744	11.5702	13.0405	13.6795	14.682	13.2219	14.4023	15.1437	0	14.9586	16.2861	17.9645	0	0	10.6125	0	13.1023	15.9691	0	16.465
A0A1D5RIC8	A0A1D5RIC8_MACMU	RRM domain-containing protein	RBMXL2	Macaca mulatta (Rhesus macaque)	positive regulation of mRNA splicing, via spliceosome [GO:0048026]	spliceosomal complex [GO:0005681]	RNA binding [GO:0003723]	AGPPPKR	7.06	1	1	0.0110743	719.551	0.197	0.08	0.559	0	15.776	0	14.3015	14.4732	14.6412	14.6349	14.5838	13.6395	0	0	0	16.1095	13.9868	13.1333	0	15.1757	15.0702	15.8861	0	0	16.0708	15.2868	15.5129	13.6956	15.575	13.3233	0	14.6928	14.8245	15.978	13.2396
A0A1D5RIE1	A0A1D5RIE1_MACMU	Centrosomal protein 152	CEP152	Macaca mulatta (Rhesus macaque)	centriole replication [GO:0007099]; de novo centriole assembly involved in multi-ciliated epithelial cell differentiation [GO:0098535]	centriole [GO:0005814]; centrosome [GO:0005813]; deuterosome [GO:0098536]; nucleoplasm [GO:0005654]; pericentriolar material [GO:0000242]	protein kinase binding [GO:0019901]	EQHESVVMGLTKK	6.8	1	1	0.293371	1501.81	0.519	0.703	0.259	14.7592	0	16.376	16.0416	14.3907	14.1758	15.8811	15.2156	14.6342	0	15.8898	0	13.439	15.2455	16.7211	0	0	15.4326	16.9977	16.2833	17.185	0	13.7931	15.8826	15.0205	16.1073	0	0	15.0884	15.2738	15.3833	0
A0A1D5RIL6	A0A1D5RIL6_MACMU	Zinc finger RANBP2-type containing 3	ZRANB3	Macaca mulatta (Rhesus macaque)	cellular response to DNA damage stimulus [GO:0006974]; DNA repair [GO:0006281]; DNA rewinding [GO:0036292]; negative regulation of DNA recombination [GO:0045910]; replication fork processing [GO:0031297]; replication fork protection [GO:0048478]; response to UV [GO:0009411]	nuclear replication fork [GO:0043596]; nucleoplasm [GO:0005654]; nucleus [GO:0005634]	annealing helicase activity [GO:0036310]; ATP binding [GO:0005524]; DNA-dependent ATPase activity [GO:0008094]; DNA helicase activity [GO:0003678]; endodeoxyribonuclease activity [GO:0004520]; K63-linked polyubiquitin modification-dependent protein binding [GO:0070530]; metal ion binding [GO:0046872]	AGAIK	4.42	0.55814	0.55814	0.141788	459.288	0.632	0.386	0.711	16.8221	17.1245	16.9032	16.3714	17.0702	16.8959	16.2054	16.7809	17.0986	16.3726	16.7988	16.9308	18.0757	17.1799	16.9223	17.0682	16.5064	16.9627	17.0641	17.0435	17.7457	16.1496	19.0703	16.9516	17.2109	17.2739	16.8346	16.633	16.8737	16.5213	17.1774	17.2359
A0A1D5RJ09	A0A1D5RJ09_MACMU	Potassium channel subfamily K member 9	KCNK9	Macaca mulatta (Rhesus macaque)	potassium ion import across plasma membrane [GO:1990573]	integral component of membrane [GO:0016021]; plasma membrane [GO:0005886]	voltage-gated potassium channel activity [GO:0005249]	LQLGGGGGGGGGGGGGRR	4.36	1	1	0.212014	1425.61	0.794	0.542	0.559	0	15.4096	14.7811	14.725	14.9323	0	14.7942	15.6543	0	14.6449	14.6405	0	0	0	14.6428	14.3964	16.4598	16.0036	0	14.1944	15.379	0	15.3337	0	13.1291	16.3633	14.0637	14.3628	12.3818	16.1499	13.6058	14.4986
A0A1D5RJG4	A0A1D5RJG4_MACMU	Abasic site processing protein HMCES (ES cell-specific 5hmC-binding protein) (EC 3.4.-.-) (Embryonic stem cell-specific 5-hydroxymethylcytosine-binding protein) (Peptidase HMCES) (SRAP domain-containing protein 1)	HMCES C3orf37	Macaca mulatta (Rhesus macaque)	cellular response to DNA damage stimulus [GO:0006974]; protein-DNA covalent cross-linking [GO:0018142]		peptidase activity [GO:0008233]; single-stranded DNA binding [GO:0003697]	RGTAGLLEQWLK	7.97	1	1	0.33013	1372.75	0.45	0.334	0.393	0	0	0	16.156	0	16.4036	0	0	17.4765	0	0	0	0	15.628	15.7189	0	0	0	15.0565	0	0	0	0	0	0	0	17.0914	0	0	0	0	14.2183
A0A1D5RJQ0	A0A1D5RJQ0_MACMU	Nuclear factor of activated T cells 4	NFATC4	Macaca mulatta (Rhesus macaque)	brain-derived neurotrophic factor receptor signaling pathway [GO:0031547]; branching involved in blood vessel morphogenesis [GO:0001569]; calcineurin-NFAT signaling cascade [GO:0033173]; cellular respiration [GO:0045333]; cellular response to lithium ion [GO:0071285]; cellular response to UV [GO:0034644]; cytokine production [GO:0001816]; heart development [GO:0007507]; intrinsic apoptotic signal…	cytosol [GO:0005829]; nuclear speck [GO:0016607]; nucleus [GO:0005634]; transcription regulator complex [GO:0005667]	chromatin binding [GO:0003682]; DNA-binding transcription factor activity [GO:0003700]; DNA-binding transcription repressor activity, RNA polymerase II-specific [GO:0001227]; RNA polymerase II cis-regulatory region sequence-specific DNA binding [GO:0000978]; transcription factor binding [GO:0008134]	SVRLGGPGGGAGGAGGGR	13.25	1	1	0.219454	1440.8	0.576	0.799	0.331	17.5209	0	0	16.5351	15.9223	8.54286	18.6682	18.2951	0	0	0	21.4172	0	0	0	0	14.7787	0	0	0	19.1797	19.0456	0	18.8859	0	11.7824	17.0682	0	0	0	0	0
A0A1D5RJQ2	A0A1D5RJQ2_MACMU	[Histone H3]-lysine(27) N-trimethyltransferase (EC 2.1.1.356)	EZH2	Macaca mulatta (Rhesus macaque)	cardiac muscle hypertrophy in response to stress [GO:0014898]; cellular response to hydrogen peroxide [GO:0070301]; cellular response to trichostatin A [GO:0035984]; cerebellar cortex development [GO:0021695]; chromatin silencing at telomere [GO:0006348]; DNA methylation [GO:0006306]; G1 to G0 transition [GO:0070314]; hepatocyte homeostasis [GO:0036333]; histone H3-K27 trimethylation [GO:0098532]…	chromosome, telomeric region [GO:0000781]; ESC/E(Z) complex [GO:0035098]; nuclear chromatin [GO:0000790]; pronucleus [GO:0045120]	chromatin DNA binding [GO:0031490]; histone methyltransferase activity (H3-K27 specific) [GO:0046976]; primary miRNA binding [GO:0070878]; promoter-specific chromatin binding [GO:1990841]; ribonucleoprotein complex binding [GO:0043021]; RNA polymerase II cis-regulatory region sequence-specific DNA binding [GO:0000978]; RNA polymerase II core promoter sequence-specific DNA binding [GO:0000979]; RN…	WDTEGSGAPAAAAAAR	7.26	1	1	2.06e-12	1501.93	0.481	0.969	0.217	0	0	0	0	13.9587	0	15.5546	14.8729	15.7638	15.718	15.0666	13.3644	14.4386	13.7802	0	15.955	0	14.6925	15.3652	12.1642	13.5116	14.9603	15.1959	14.8843	14.8721	15.0951	0	0	15.2499	0	0	14.0554
A0A1D5RJV5	A0A1D5RJV5_MACMU	RRM domain-containing protein	RBMXL1	Macaca mulatta (Rhesus macaque)	positive regulation of mRNA splicing, via spliceosome [GO:0048026]	spliceosomal complex [GO:0005681]	RNA binding [GO:0003723]	HGPPPPPR	13.39	1	1	0.191824	855.669	0.218	0.45	0.125	15.511	14.1904	15.8434	0	14.2395	16.0096	15.6202	16.5033	15.6819	0	15.0678	14.2363	15.5101	16.4798	16.9917	0	16.3812	16.403	16.2224	15.4523	14.3018	16.3153	15.5756	16.0541	15.729	0	15.9645	14.096	16.1776	0	14.67	16.3306
A0A1D5RK23	A0A1D5RK23_MACMU	Uncharacterized protein	TTLL10	Macaca mulatta (Rhesus macaque)	cellular protein modification process [GO:0006464]			TPGASAFAPSR	9.48	1	1	0.0438942	1061.61	0.401	0.948	0.198	0	0	0	0	11.119	0	15.1459	0	0	0	0	0	0	0	0	0	15.7357	0	0	0	0	0	12.7063	0	0	0	0	0	0	0	0	0
A0A1D5RK25	A0A1D5RK25_MACMU	Engulfment and cell motility 1	ELMO1	Macaca mulatta (Rhesus macaque)	actin cytoskeleton organization [GO:0030036]; apoptotic process [GO:0006915]; cell migration [GO:0016477]; phagocytosis [GO:0006909]	cytoplasm [GO:0005737]	SH3 domain binding [GO:0017124]	VVECWK	9.12	0.739731	0.739731	0.202482	819.977	0.697	0.398	0.952	18.3273	16.8212	16.4628	16.9791	17.8481	0	0	16.8432	0	0	17.9061	16.7298	16.86	14.6793	0	0	0	0	0	0	19.2472	0	16.9229	0	18.8221	0	0	16.5752	0	17.4714	16.9514	0
A0A1D5RK26	A0A1D5RK26_MACMU	MIER family member 3	MIER3	Macaca mulatta (Rhesus macaque)	negative regulation of transcription by RNA polymerase II [GO:0000122]	nucleoplasm [GO:0005654]; nucleus [GO:0005634]; protein-containing complex [GO:0032991]	histone deacetylase binding [GO:0042826]; RNA polymerase II repressing transcription factor binding [GO:0001103]; transcription corepressor activity [GO:0003714]	TGNEKIMDR	5.74	1	1	6.87e-13	1063.16	0.652	0.964	0.378	0	0	15.8299	0	0	0	0	0	0	0	0	0	0	0	0	0	0	0	0	0	0	0	16.5298	0	0	0	0	0	0	0	0	0
A0A1D5RKI5	A0A1D5RKI5_MACMU	KIAA0586	KIAA0586	Macaca mulatta (Rhesus macaque)	smoothened signaling pathway [GO:0007224]			AKSGC	13.91	0.150596	0.150596	0.154978	523.238	0.018	0.097	0.039	18.3771	18.167	17.1828	17.2291	17.2713	17.1547	17.1524	16.8102	16.9583	17.3164	18.3614	17.5372	17.2297	18.1603	17.1286	16.9869	16.9917	18.5814	19.1149	18.2955	18.9112	17.7104	19.3753	18.3751	17.9654	16.0489	18.6929	16.4168	17.9725	16.2119	17.6974	17.7289
A0A1D5RKJ1	A0A1D5RKJ1_MACMU	Uncharacterized protein	COLCA2	Macaca mulatta (Rhesus macaque)		cytoplasm [GO:0005737]		CADSPR	9.94	1	1	0.204328	705.224	0.295	0.189	0.55	0	15.9891	15.3504	16.2477	16.9237	0	0	0	0	19.2683	0	0	13.6364	16.9097	0	0	15.8593	16.1779	0	16.665	16.8908	0	17.805	16.0912	17.0434	16.5525	18.4902	0	17.3915	0	0	0
A0A1D5RKM0	A0A1D5RKM0_MACMU	Uncharacterized protein	ARHGEF12	Macaca mulatta (Rhesus macaque)	G protein-coupled receptor signaling pathway [GO:0007186]; Rho protein signal transduction [GO:0007266]	cytoplasm [GO:0005737]; membrane [GO:0016020]	G protein-coupled receptor binding [GO:0001664]; GTPase activator activity [GO:0005096]; Rho guanyl-nucleotide exchange factor activity [GO:0005089]	EAENK	9.94	0.943791	0.943791	0.253687	589.62	0.869	0.597	0.957	17.0447	16.6785	0	16.4072	15.6113	16.5153	15.8869	16.4197	16.682	15.4388	14.2602	16.4612	16.8217	16.4593	15.7367	0	15.6268	17.0492	17.095	15.6934	16.8752	0	16.9413	0	16.3093	16.7746	16.318	0	17.3497	16.3639	16.9379	0
A0A1D5RKQ5	A0A1D5RKQ5_MACMU	Coiled-coil domain containing 57	CCDC57	Macaca mulatta (Rhesus macaque)				MLPLDSEPALNELLLHK	13.43	1	1	0.507438	1948.69	0.387	0.251	0.257	0	0	0	0	0	0	0	0	0	0	17.7679	18.5941	20.8513	0	0	0	0	0	0	0	0	0	0	0	0	0	0	0	15.8962	0	0	0
A0A1D5RKQ6	A0A1D5RKQ6_MACMU	Nucleolar autoantigen 36 (Zinc finger protein 330)	ZNF330	Macaca mulatta (Rhesus macaque)		chromosome, centromeric region [GO:0000775]; midbody [GO:0030496]; nucleolus [GO:0005730]	zinc ion binding [GO:0008270]	LGQHSCLR	2.78	0.34557	0.34557	0.11758	968.168	0.601	0.705	0.397	17.5834	17.416	15.4633	17.9767	18.5901	17.4751	16.5952	15.7385	17.7719	0	16.0072	17.5807	0	0	0	16.7523	17.124	16.8587	12.2637	17.6816	17.5154	17.334	18.1333	0	18.2472	17.3807	17.3528	0	18.0254	16.5275	15.4836	14.9015
A0A1D5RKQ7	A0A1D5RKQ7_MACMU	Coiled-coil domain-containing protein 53 (WASH complex subunit 3)	WASHC3	Macaca mulatta (Rhesus macaque)		WASH complex [GO:0071203]		MISEGLDPDLLEVK	1.29	1	1	0.274339	1558.8	0.953	0.795	0.781	16.7654	0	0	0	16.6448	0	0	0	0	0	0	16.6256	0	0	0	0	0	0	0	18.213	14.3461	0	0	0	0	16.503	0	16.5751	0	0	0	0
A0A1D5RL56	A0A1D5RL56_MACMU	ArfGAP with SH3 domain, ankyrin repeat and PH domain 1	ASAP1	Macaca mulatta (Rhesus macaque)		cytoplasm [GO:0005737]	GTPase activator activity [GO:0005096]; metal ion binding [GO:0046872]	EHAKQHGMIR	1.88	1	1	1.6e-12	1220.12	0.677	0.755	0.393	0	0	0	0	0	0	13.4018	0	0	0	0	0	0	15.1225	12.9589	13.9305	0	0	0	0	0	0	0	14.7386	0	0	16.2412	0	0	13.2291	0	0
A0A1D5RL62	A0A1D5RL62_MACMU	Uncharacterized protein	ZNF226	Macaca mulatta (Rhesus macaque)	regulation of transcription, DNA-templated [GO:0006355]		metal ion binding [GO:0046872]; nucleic acid binding [GO:0003676]	LYRDVMLENFR	9.62	0.320258	0.320258	0.203452	1472.94	0.121	0.059	0.367	0	0	14.5515	14.4014	14.63	14.8006	12.6774	0	0	15.7293	13.7621	0	0	0	16.7862	0	11.3113	17.6241	15.6429	0	15.6712	14.0222	16.9497	13.9309	15.3686	14.8207	16.1505	13.9831	0	0	14.0257	15.1245
A0A1D5RL81	A0A1D5RL81_MACMU	RNA helicase (EC 3.6.4.13)	DDX19A	Macaca mulatta (Rhesus macaque)			ATP binding [GO:0005524]; nucleic acid binding [GO:0003676]; RNA helicase activity [GO:0003724]	NPCIQESCMVSGR	1.78	1	1	1.61e-12	1551.51	0.845	0.653	0.777	0	0	13.9041	15.7072	0	14.0465	13.9455	17.6192	0	0	0	0	0	15.3608	0	15.9412	16.8925	15.9321	15.8409	0	0	0	0	15.3216	12.4916	0	0	0	16.7614	13.4778	0	16.5513
A0A1D5RL83	A0A1D5RL83_MACMU	RIB43A domain with coiled-coils 1	RIBC1	Macaca mulatta (Rhesus macaque)				ANLAEIR	9.4	0.102033	0.102033	0.203025	784.646	0.927	0.821	0.958	15.1824	15.8567	17.0912	15.5452	16.2712	14.8687	15.291	16.3718	16.7968	15.7831	16.1489	17.5836	16.0427	15.7095	15.1066	16.0106	16.4515	17.0693	0	16.6263	14.9727	15.2047	16.8012	0	16.2302	14.6733	16.2931	16.7557	16.0198	16.1253	16.2559	16.1137
A0A223GCF8	A0A223GCF8_MACFA	MHC class I antigen	Mafa-B	Macaca fascicularis (Crab-eating macaque) (Cynomolgus monkey)	antigen processing and presentation [GO:0019882]; immune response [GO:0006955]	integral component of membrane [GO:0016021]		ILLLLLSGALDLTETWAGSHSLR	6.93	0.0649867	0.0649867	3.65e-12	2479.19	0.84	0.954	0.629	13.5339	0	13.4087	11.7732	13.9201	8.91729	12.7302	0	0	12.5057	6.91514	0	0	14.0648	0	0	9.45553	12.4029	0	8.15777	11.6685	0	12.7212	9.71353	14.7553	12.313	0	11.3176	11.6199	13.1652	0	0
A0A2H1MZN7	A0A2H1MZN7_MACMU	A6 protein (MHC class I protein)	Mamu-A1 A6	Macaca mulatta (Rhesus macaque)	antigen processing and presentation [GO:0019882]; immune response [GO:0006955]	integral component of membrane [GO:0016021]		GYSQYAYDGK	19.91	1	1	0.0389117	1149.56	0.574	0.474	0.448	0	12.6665	11.4507	12.7984	0	13.9472	0	14.3462	12.7991	10.2359	0	12.9214	12.5198	13.3293	0	0	13.9969	0	0	0	13.0823	0	13.0292	13.012	0	12.7366	10.4933	12.8983	0	0	0	0
A0A2H1NER1	A0A2H1NER1_MACFA	MHC class I protein	Mafa-B	Macaca fascicularis (Crab-eating macaque) (Cynomolgus monkey)	antigen processing and presentation [GO:0019882]; immune response [GO:0006955]	integral component of membrane [GO:0016021]		APRTLLLLLSGILALTK	4.29	1	1	0.0883182	1793.37	0.091	0.037	0.584	15.008	12.8025	0	14.156	0	0	0	15.2073	15.1666	14.4831	14.376	15.3535	13.9154	12.0771	11.4126	14.7598	0	0	14.2026	0	0	0	0	13.9776	12.6999	0	0	14.7724	0	7.58454	15.4489	0
A0A2H4Z9L1	A0A2H4Z9L1_MACMU	Intercellular adhesion molecule 2 (Fragment)	ICAM2	Macaca mulatta (Rhesus macaque)				GKAAPALQEATATFSSMAHR	7.05	1	1	0.158154	2045.14	0.648	0.489	0.625	0	0	16.3081	0	15.289	16.2294	14.8617	16.1377	15.0784	16.2934	15.8531	15.735	16.762	0	18.3142	0	0	0	17.4178	16.1169	0	14.9846	0	13.2609	15.8075	0	14.6726	17.243	12.5004	17.0335	16.1149	0
A0A2K5TJ11	A0A2K5TJ11_MACFA	Uncharacterized protein		Macaca fascicularis (Crab-eating macaque) (Cynomolgus monkey)		integral component of membrane [GO:0016021]	heme binding [GO:0020037]; iron ion binding [GO:0005506]; oxidoreductase activity, acting on paired donors, with incorporation or reduction of molecular oxygen [GO:0016705]	AFLPFSGGSR	1.01	1	1	0.323311	1039.27	0.462	0.985	0.259	16.1952	0	0	14.5975	15.8873	0	0	15.7044	0	15.3576	15.6308	16.2638	16.9839	16.1583	17.199	17.0792	15.467	0	15.9758	0	16.0953	18.2524	15.5543	0	0	16.6615	16.3976	14.6352	15.8016	17.2706	0	15.8057
A0A2K5TJ13	A0A2K5TJ13_MACFA	HSF_DOMAIN domain-containing protein	HSF5	Macaca fascicularis (Crab-eating macaque) (Cynomolgus monkey)		host cell nucleus [GO:0042025]; nucleus [GO:0005634]	DNA-binding transcription factor activity [GO:0003700]; sequence-specific double-stranded DNA binding [GO:1990837]	LTSANK	9.93	1	1	0.188992	632.656	0.884	0.772	0.707	0	0	17.7109	16.847	20.1092	20.1087	17.7891	0	20.5061	0	0	0	20.2842	0	17.6176	18.9963	17.4805	18.4626	0	20.442	17.7962	18.9136	0	17.5293	17.7072	16.4803	18.7253	20.3671	0	0	19.0885	0
A0A2K5TJ29	A0A2K5TJ29_MACFA	C2H2-type domain-containing protein	PATZ1	Macaca fascicularis (Crab-eating macaque) (Cynomolgus monkey)				RPEMLTSGSD	1.73	1	1	4.58e-13	1109.53	0.902	0.739	0.748	0	14.6294	0	12.7774	0	0	0	0	15.3171	0	0	0	13.4553	0	0	0	0	13.3381	0	19.4111	0	13.4127	0	0	0	0	0	0	10.4558	0	14.8807	0
A0A2K5TJ37	A0A2K5TJ37_MACFA	Uncharacterized protein	ZFPM1	Macaca fascicularis (Crab-eating macaque) (Cynomolgus monkey)	atrial septum morphogenesis [GO:0060413]; cardiac muscle tissue morphogenesis [GO:0055008]; definitive erythrocyte differentiation [GO:0060318]; granulocyte differentiation [GO:0030851]; megakaryocyte development [GO:0035855]; mitral valve formation [GO:0003192]; negative regulation of fat cell differentiation [GO:0045599]; negative regulation of interleukin-4 production [GO:0032713]; negative re…	nucleus [GO:0005634]; transcription repressor complex [GO:0017053]	DNA-binding transcription repressor activity, RNA polymerase II-specific [GO:0001227]; metal ion binding [GO:0046872]; RNA polymerase II activating transcription factor binding [GO:0001102]; RNA polymerase II cis-regulatory region sequence-specific DNA binding [GO:0000978]; RNA polymerase II transcription factor binding [GO:0001085]	STPGHPVK	6.32	1	1	0.403745	823.002	0.846	0.828	0.584	16.7004	0	0	0	0	16.2525	17.1577	16.8578	0	17.2874	0	0	17.7481	0	0	0	0	16.6245	0	16.1065	0	0	0	0	17.237	16.3381	17.2823	17.0633	0	0	0	0
A0A2K5TJ46	A0A2K5TJ46_MACFA	Uncharacterized protein	SLIT2	Macaca fascicularis (Crab-eating macaque) (Cynomolgus monkey)	cell differentiation [GO:0030154]; nervous system development [GO:0007399]	extracellular region [GO:0005576]	calcium ion binding [GO:0005509]	KLPQLR	6.57	1	1	0.0666914	751.771	0.105	0.575	0.071	15.0064	0	0	15.2809	0	0	16.2215	0	0	0	0	14.566	14.5976	16.2847	0	15.5612	15.4866	0	0	0	0	0	17.7993	0	0	15.637	16.1579	0	0	15.989	16.4054	16.1431
A0A2K5TJ48	A0A2K5TJ48_MACFA	Uncharacterized protein	SLC28A1	Macaca fascicularis (Crab-eating macaque) (Cynomolgus monkey)		integral component of plasma membrane [GO:0005887]	nucleoside:sodium symporter activity [GO:0005415]	DPSSWSK	17.17	1	1	0.285771	805.268	0.61	0.344	0.788	16.0203	15.656	17.1287	16.3458	15.2332	15.1874	15.2807	16.6903	15.9361	0	16.348	15.433	15.3599	16.4476	0	13.533	16.9175	0	0	15.6705	16.5065	17.1243	0	10.3232	14.6651	15.5571	15.6462	0	0	15.5677	15.3032	15.9609
A0A2K5TJ64	A0A2K5TJ64_MACFA	Uncharacterized protein	DOCK3	Macaca fascicularis (Crab-eating macaque) (Cynomolgus monkey)	small GTPase mediated signal transduction [GO:0007264]	cytoplasm [GO:0005737]	guanyl-nucleotide exchange factor activity [GO:0005085]	GAVLILSEK	12.96	1	1	0.155901	928.527	0.588	0.643	0.382	0	0	15.4532	14.8715	15.1184	16.3321	16.166	15.6255	0	0	15.0212	14.8498	0	14.0846	0	0	14.627	0	0	0	0	0	15.388	0	16.3335	14.624	15.0227	15.8449	0	18.0588	0	0
A0A2K5TJ85	A0A2K5TJ85_MACFA	Uncharacterized protein		Macaca fascicularis (Crab-eating macaque) (Cynomolgus monkey)		cytoskeleton [GO:0005856]	actin binding [GO:0003779]	GMKVIENQALK	3.04	1	1	0.0620357	1229.82	0.284	0.233	0.302	15.3213	15.3302	0	0	15.0875	16.9432	0	17.9926	16.8538	18.5312	0	14.1053	0	14.3141	18.1936	16.7803	0	0	0	0	15.0734	13.6499	15.7333	13.8274	15.2965	15.5454	15.6804	15.33	0	17.9637	9.07989	0
A0A2K5TJ96	A0A2K5TJ96_MACFA	Uncharacterized protein		Macaca fascicularis (Crab-eating macaque) (Cynomolgus monkey)			microtubule binding [GO:0008017]	SHYGPHK	6.76	0.335997	0.335997	0.112701	825.645	0.744	0.522	0.56	16.754	15.6334	14.4209	14.3589	15.5388	15.606	13.9497	0	0	15.1554	13.9026	15.7982	15.2263	12.7468	17.0381	14.956	10.826	16.134	15.1274	15.6198	15.9515	15.1741	14.6168	14.9531	15.5679	14.8707	16.5135	15.0487	14.9069	15.7192	14.2128	14.9053
A0A2K5TJ99	A0A2K5TJ99_MACFA	Uncharacterized protein	PHF8	Macaca fascicularis (Crab-eating macaque) (Cynomolgus monkey)	G1/S transition of mitotic cell cycle [GO:0000082]; negative regulation of ribosomal DNA heterochromatin assembly [GO:0061188]; positive regulation of transcription by RNA polymerase I [GO:0045943]	nuclear membrane [GO:0031965]; nucleolus [GO:0005730]; nucleoplasm [GO:0005654]	chromatin binding [GO:0003682]; histone demethylase activity (H3-K27 specific) [GO:0071558]; histone demethylase activity (H3-K36 specific) [GO:0051864]; histone demethylase activity (H3-K9 specific) [GO:0032454]; histone demethylase activity (H4-K20 specific) [GO:0035575]; iron ion binding [GO:0005506]; methylated histone binding [GO:0035064]; zinc ion binding [GO:0008270]	GRVLPPSAPLDTTNLAGR	4.43	1	1	0.305268	1836.77	0.132	0.046	0.783	0	17.3143	0	13.9134	15.4531	14.7153	18.6972	0	0	0	0	18.1005	0	0	16.9175	0	14.2369	0	0	0	0	0	0	0	0	0	17.0113	0	0	0	0	0
A0A2K5TJB8	A0A2K5TJB8_MACFA	Uncharacterized protein	SLC4A9	Macaca fascicularis (Crab-eating macaque) (Cynomolgus monkey)		integral component of membrane [GO:0016021]	inorganic anion exchanger activity [GO:0005452]	DDIVSMVR	14.37	0.441691	0.441691	0.238926	951.763	0.079	0.042	0.315	19.0239	19.692	20.7941	19.2109	20.5615	18.0249	20.8304	20.1091	19.8363	20.7998	20.5665	20.7904	20.4829	20.4233	20.741	20.5357	20.7734	20.5226	19.981	20.5952	19.2009	18.9733	19.7865	18.9473	20.2343	19.15	18.5199	19.8354	20.0308	20.1897	19.4466	19.5462
A0A2K5TJD3	A0A2K5TJD3_MACFA	UDG domain-containing protein	TDG	Macaca fascicularis (Crab-eating macaque) (Cynomolgus monkey)	DNA repair [GO:0006281]		DNA N-glycosylase activity [GO:0019104]	CIYEIFSK	10.43	1	1	0.0281438	1058.68	0.811	0.587	0.683	13.2977	0	11.963	0	12.7195	13.8031	0	14.5495	0	0	13.2182	0	0	10.7101	14.3744	12.1857	13.8247	10.0163	11.8951	13.1436	0	13.7665	0	0	0	0	0	0	0	14.0569	0	15.2337
A0A2K5TJH6	A0A2K5TJH6_MACFA	SH3 domain-containing protein 21	SH3D21	Macaca fascicularis (Crab-eating macaque) (Cynomolgus monkey)				LMPKTSLPTVK	11.82	0.723523	0.723523	0.146394	1215.5	0.403	0.493	0.217	15.7656	15.4011	14.6999	14.9305	0	15.4317	0	0	14.6501	15.4287	15.0148	13.5573	16.0979	14.2101	14.9921	0	13.9681	0	15.4366	14.6933	0	15.6092	0	11.4329	0	15.4982	13.8717	14.9186	14.9438	14.3095	0	15.5694
A0A2K5TJH8	A0A2K5TJH8_MACFA	Uncharacterized protein	TNFRSF4	Macaca fascicularis (Crab-eating macaque) (Cynomolgus monkey)	inflammatory response [GO:0006954]	integral component of membrane [GO:0016021]	tumor necrosis factor-activated receptor activity [GO:0005031]	APGGGSFR	5.83	1	1	0.0687943	749.377	0.795	0.506	0.953	0	13.9247	17.4318	14.1428	16.849	17.0439	15.1237	16.3165	0	0	0	0	0	0	15.6215	16.015	16.1798	0	0	0	0	15.5411	17.972	14.2102	0	15.2223	15.5737	0	0	0	16.5566	0
A0A2K5TJK6	A0A2K5TJK6_MACFA	SH3 domain-containing protein 21	SH3D21	Macaca fascicularis (Crab-eating macaque) (Cynomolgus monkey)		nucleoplasm [GO:0005654]; plasma membrane [GO:0005886]		GHPAK	6.87	0.0398207	0.0398207	0.252784	510.137	0.637	0.94	0.315	17.3497	17.8631	17.6066	17.4207	17.458	17.1205	17.0883	17.3164	17.5336	17.5749	17.2778	17.0935	18.0894	17.344	17.5065	17.8396	17.4993	17.2005	17.6489	17.3973	16.7034	17.3715	19.2517	17.4118	17.2128	17.434	17.428	17.3866	17.6804	17.6197	17.6182	17.2644
A0A2K5TJR3	A0A2K5TJR3_MACFA	Uncharacterized protein		Macaca fascicularis (Crab-eating macaque) (Cynomolgus monkey)	regulation of transcription, DNA-templated [GO:0006355]		metal ion binding [GO:0046872]; nucleic acid binding [GO:0003676]	GFTCR	8.71	0.0247258	0.0247258	0.256346	641.587	0.005	0.083	0.01	16.6099	16.3718	16.1489	16.9994	16.0938	16.0893	15.8589	16.6121	16.041	16.4746	15.9188	16.1477	16.2451	16.2262	15.7855	16.6011	16.6608	16.9065	16.89	17.021	16.4245	16.409	17.7543	16.4335	16.8691	15.9139	16.1422	16.0816	14.7524	16.7096	16.5346	16.2764
A0A2K5TJS7	A0A2K5TJS7_MACFA	Nucleoside-diphosphate kinase (EC 2.7.4.6)	AK9	Macaca fascicularis (Crab-eating macaque) (Cynomolgus monkey)	AMP phosphorylation [GO:0006756]; ATP generation from ADP [GO:0006757]; CDP phosphorylation [GO:0061508]; CMP phosphorylation [GO:0061566]; dADP phosphorylation [GO:0006174]; dAMP phosphorylation [GO:0061565]; dCDP phosphorylation [GO:0061570]; dCMP phosphorylation [GO:0061567]; dGDP phosphorylation [GO:0006186]; GDP phosphorylation [GO:0061568]; TDP phosphorylation [GO:0061571]; UDP phosphorylat…	cytoplasm [GO:0005737]; nuclear membrane [GO:0031965]; nucleoplasm [GO:0005654]	ATP binding [GO:0005524]; nucleoside diphosphate kinase activity [GO:0004550]; nucleoside monophosphate kinase activity [GO:0050145]	LTLSELKSR	3.83	1	1	0	1047.3	0.796	0.639	0.587	0	16.9433	15.598	16.6582	0	0	0	0	0	15.2958	0	0	0	0	0	0	16.2405	0	0	16.2205	0	0	0	0	0	15.3961	0	0	0	0	0	0
A0A2K5TJT2	A0A2K5TJT2_MACFA	Uncharacterized protein	KCNK2	Macaca fascicularis (Crab-eating macaque) (Cynomolgus monkey)		integral component of membrane [GO:0016021]	potassium channel activity [GO:0005267]	MMNPRAK	11.7	1	1	0.0367994	862.636	0.069	0.073	0.115	13.9026	0	14.6667	14.8426	14.6788	14.5533	15.3756	14.7752	15.3431	15.6287	0	16.3107	0	16.2148	11.8219	14.4633	14.5442	16.514	0	15.5414	13.0816	0	14.6127	13.6256	14.0899	14.0701	11.6087	0	0	0	0	14.7418
A0A2K5TJT9	A0A2K5TJT9_MACFA	UBA domain-containing protein	UBAP2L	Macaca fascicularis (Crab-eating macaque) (Cynomolgus monkey)	binding of sperm to zona pellucida [GO:0007339]; hematopoietic stem cell homeostasis [GO:0061484]; stress granule assembly [GO:0034063]	Ada2/Gcn5/Ada3 transcription activator complex [GO:0005671]; PcG protein complex [GO:0031519]		NVISLLGK	13.72	1	1	0.172866	844.146	0.275	0.651	0.136	17.7704	0	17.3598	18.575	18.3361	18.132	0	0	0	18.9164	18.5754	0	18.0568	0	0	17.4532	18.0361	0	0	17.8668	19.6237	0	19.7236	15.2901	17.8678	17.2326	16.7104	0	0	17.5768	0	0
A0A2K5TJY0	A0A2K5TJY0_MACFA	WD_REPEATS_REGION domain-containing protein	DMXL1	Macaca fascicularis (Crab-eating macaque) (Cynomolgus monkey)				SSKMSCR	4.94	0.988977	0.988977	0.0938447	856.384	0.614	0.902	0.337	13.6682	0	14.1402	0	0	0	0	0	15.4918	0	0	13.9996	15.2269	14.3433	15.561	0	14.6773	0	0	15.037	0	14.7811	16.3465	0	12.7232	0	0	0	13.5711	14.7225	10.0715	0
A0A2K5TJY3	A0A2K5TJY3_MACFA	Uncharacterized protein	RAB42	Macaca fascicularis (Crab-eating macaque) (Cynomolgus monkey)			GTPase activity [GO:0003924]; GTP binding [GO:0005525]	ALQLRAGPR	8.91	0.238811	0.238811	0.367835	982.328	0.257	0.546	0.124	15.5909	0	15.5658	15.0789	15.1336	15.7525	15.6982	0	16.3198	15.132	14.8336	16.4548	16.4904	16.6317	16.9639	16.2451	15.7464	0	16.7648	15.6437	15.1719	16.3416	15.6728	15.2777	16.3642	14.1821	0	15.7381	15.1716	16.2324	15.4154	0
A0A2K5TJY9	A0A2K5TJY9_MACFA	Voltage-dependent L-type calcium channel subunit alpha	EGM_01538	Macaca fascicularis (Crab-eating macaque) (Cynomolgus monkey)	muscle contraction [GO:0006936]; regulation of ion transmembrane transport [GO:0034765]	I band [GO:0031674]; T-tubule [GO:0030315]; voltage-gated calcium channel complex [GO:0005891]	high voltage-gated calcium channel activity [GO:0008331]; metal ion binding [GO:0046872]	GQAPPAPCQCPR	5.22	1	1	0.376849	1339.98	0.072	0.162	0.036	0	0	17.0484	0	16.1467	18.4619	16.3864	13.3491	19.5331	0	0	19.3559	0	0	0	0	0	0	0	0	0	0	0	0	0	17.5074	17.4036	0	0	0	0	17.7169
A0A2K5TKE6	A0A2K5TKE6_MACFA	Uncharacterized protein	NID2	Macaca fascicularis (Crab-eating macaque) (Cynomolgus monkey)		extracellular region [GO:0005576]	calcium ion binding [GO:0005509]	YALGCSFKLAG	7.37	1	1	0.319472	1184.33	0.312	0.34	0.42	0	0	0	0	15.1361	16.5535	16.8114	0	0	0	16.563	0	15.8892	0	16.4835	0	0	16.335	0	15.8861	0	0	16.2795	0	16.0589	15.5326	15.159	15.1333	17.8914	15.7121	14.9646	15.8404
A0A2K5TKE8	A0A2K5TKE8_MACFA	Uncharacterized protein	CHGB	Macaca fascicularis (Crab-eating macaque) (Cynomolgus monkey)		extracellular region [GO:0005576]; secretory granule [GO:0030141]		EELVAR	33.74	1	1	0.215252	715.843	0.6	0.513	0.407	17.6867	0	18.2393	18.1115	17.2019	18.9807	17.7231	17.6738	17.9848	16.1628	18.8986	18.1192	0	0	0	18.4183	17.5849	0	0	17.3399	18.2289	0	19.2018	18.6659	17.9669	18.1998	0	17.8506	0	0	0	18.2777
A0A2K5TKG6	A0A2K5TKG6_MACFA	DM domain-containing protein	DMRT3	Macaca fascicularis (Crab-eating macaque) (Cynomolgus monkey)	adult walking behavior [GO:0007628]; male sex differentiation [GO:0046661]; regulation of odontogenesis of dentin-containing tooth [GO:0042487]; transmission of nerve impulse [GO:0019226]; ventral spinal cord interneuron specification [GO:0021521]	nucleus [GO:0005634]	DNA-binding transcription factor activity [GO:0003700]; metal ion binding [GO:0046872]; sequence-specific double-stranded DNA binding [GO:1990837]	ILNTSS	3.99	1	1	0.153275	632.317	0.785	0.953	0.407	0	16.2723	0	0	15.6148	16.9712	15.1514	0	15.6993	17.0788	15.5668	14.108	17.1308	0	0	0	16.5204	15.5975	16.8942	16.2955	0	0	16.4027	0	0	16.0722	0	14.9462	15.6497	0	0	15.3594
A0A2K5TKJ9	A0A2K5TKJ9_MACFA	Uncharacterized protein		Macaca fascicularis (Crab-eating macaque) (Cynomolgus monkey)				IWLDKFK	5.44	1	1	0.189787	948.963	0.208	0.08	0.625	19.6379	0	16.8721	16.9007	14.2927	17.708	20.2884	16.2831	17.3944	17.4199	17.8519	0	18.7018	16.8051	17.2694	0	14.4512	18.1473	0	17.4237	0	0	0	17.1769	15.978	16.4665	17.489	0	16.2329	17.0216	16.451	0
A0A2K5TKL3	A0A2K5TKL3_MACFA	Uncharacterized protein		Macaca fascicularis (Crab-eating macaque) (Cynomolgus monkey)			translation elongation factor activity [GO:0003746]	AKKPAR	9.32	1	1	0.144323	669.448	0.62	0.386	0.634	18.1285	18.7941	18.3993	18.8951	17.3362	19.7927	17.2659	18.4577	18.8581	19.6218	18.72	17.4994	19.6885	17.775	17.657	19.1178	18.2984	19.563	17.6398	17.8208	20.5957	19.1506	18.5161	18.0594	19.0954	18.494	19.2649	18.6814	18.2639	20.0553	18.9032	18.4019
A0A2K5TKM7	A0A2K5TKM7_MACFA	Uncharacterized protein	CTSF	Macaca fascicularis (Crab-eating macaque) (Cynomolgus monkey)		lysosome [GO:0005764]	cysteine-type peptidase activity [GO:0008234]	VPGAGEPK	4.3	1	1	4.58e-13	755.565	0.227	0.924	0.11	0	0	16.3732	15.9332	0	14.7517	0	0	0	16.6401	0	0	0	12.7334	0	0	15.3909	0	0	0	0	0	0	0	0	16.4204	17.1522	17.574	0	0	0	0
A0A2K5TKN7	A0A2K5TKN7_MACFA	CSD_1 domain-containing protein	YBX1	Macaca fascicularis (Crab-eating macaque) (Cynomolgus monkey)			nucleic acid binding [GO:0003676]	GYRPR	6.08	1	1	0.238903	645.115	0.886	0.692	0.634	14.3253	16.4829	16.4224	0	17.2811	15.8246	14.74	16.1303	0	16.0949	14.5959	16.3937	0	15.0736	16.1838	14.0131	15.9187	15.0586	16.049	15.1619	15.9477	15.1226	15.0124	15.4895	16.1845	15.9025	16.3085	0	15.6472	17.0512	15.548	15.1403
A0A2K5TKN8	A0A2K5TKN8_MACFA	Uncharacterized protein	TRERF1	Macaca fascicularis (Crab-eating macaque) (Cynomolgus monkey)		cytosol [GO:0005829]; fibrillar center [GO:0001650]; nucleoplasm [GO:0005654]		EFKNLPALNGHMR	4.01	1	1	4.57e-13	1525.91	0.268	0.105	0.711	13.6501	15.514	14.1171	13.9194	14.8211	13.7339	14.7088	13.6245	13.2057	14.3273	14.4397	13.6395	15.0334	0	13.2721	13.6116	16.8649	13.9094	14.515	14.4868	15.5848	15.0826	0	0	14.9829	14.6587	14.0208	14.3154	14.1871	14.487	14.605	14.5419
A0A2K5TKP3	A0A2K5TKP3_MACFA	Uncharacterized protein	MAPK8IP3	Macaca fascicularis (Crab-eating macaque) (Cynomolgus monkey)		cytoplasm [GO:0005737]	MAP-kinase scaffold activity [GO:0005078]	LFSSSSSPPPAK	7.93	1	1	2.32e-13	1203.53	0.718	0.536	0.562	0	16.6695	0	0	0	0	15.4833	16.7169	0	0	0	0	0	0	0	0	0	0	18.2229	0	0	15.7414	0	14.8572	0	14.5876	0	0	14.1304	0	0	0
A0A2K5TKR8	A0A2K5TKR8_MACFA	Aminotran_5 domain-containing protein	SCLY	Macaca fascicularis (Crab-eating macaque) (Cynomolgus monkey)			catalytic activity [GO:0003824]	MHPGNRGAGMEAAVAPGR	2.81	1	1	0	1793.85	0.982	0.929	0.748	13.5073	0	14.0186	13.8198	14.0292	0	0	13.8211	0	0	0	15.3272	0	0	0	0	0	15.2805	0	13.0431	0	0	16.7043	0	0	14.2676	14.349	0	0	0	0	0
A0A2K5TKT4	A0A2K5TKT4_MACFA	Peptidase S1 domain-containing protein		Macaca fascicularis (Crab-eating macaque) (Cynomolgus monkey)			serine-type endopeptidase activity [GO:0004252]	DSREGDSGGPLVCNR	12.68	1	1	0.209522	1618.11	0.968	0.799	0.952	0	21.6046	15.0914	15.8632	16.5866	17.2041	17.1933	0	0	0	0	0	18.44	0	0	0	21.1636	0	0	19.0529	0	16.9725	0	0	0	14.8213	16.1479	0	19.6768	0	0	0
A0A2K5TKU6	A0A2K5TKU6_MACFA	Aa_trans domain-containing protein	SLC38A2	Macaca fascicularis (Crab-eating macaque) (Cynomolgus monkey)	cellular response to arsenite(3-) [GO:1903841]; positive regulation of RNA splicing [GO:0033120]; regulation of cellular response to stress [GO:0080135]	cytoplasm [GO:0005737]; integral component of membrane [GO:0016021]; plasma membrane [GO:0005886]	L-glutamine transmembrane transporter activity [GO:0015186]; neutral amino acid:sodium symporter activity [GO:0005295]	TKAEMGR	12.72	1	1	0	791.259	0.308	0.512	0.098	0	0	0	16.7584	0	0	18.7414	0	0	17.3123	0	0	0	0	0	0	0	0	0	0	0	0	0	0	0	16.6887	0	0	15.7399	0	0	0
A0A2K5TKV4	A0A2K5TKV4_MACFA	Inorganic diphosphatase (EC 3.6.1.1)		Macaca fascicularis (Crab-eating macaque) (Cynomolgus monkey)	phosphate-containing compound metabolic process [GO:0006796]	cytoplasm [GO:0005737]	inorganic diphosphatase activity [GO:0004427]; magnesium ion binding [GO:0000287]	HPLNTIK	12.9	0.472658	0.472658	0.203735	823.551	0.136	0.051	0.709	16.3788	17.7042	0	20.1387	0	0	15.8415	17.4928	16.058	0	0	16.8411	17.0185	0	16.4515	16.845	18.9877	17.5354	0	17.4108	17.4078	17.6608	17.74	0	19.1594	16.4928	17.6173	17.5709	18.2305	0	17.9413	0
A0A2K5TKV8	A0A2K5TKV8_MACFA	Uncharacterized protein	MRVI1	Macaca fascicularis (Crab-eating macaque) (Cynomolgus monkey)		cytoplasm [GO:0005737]; integral component of membrane [GO:0016021]		STCSAAQR	5	1	1	0.321433	879.704	0.607	0.317	1	0	0	0	0	0	0	0	0	0	0	0	0	0	15.8383	0	0	0	0	0	0	0	0	0	0	0	0	0	0	0	0	0	0
A0A2K5TKY6	A0A2K5TKY6_MACFA	DDB1 and CUL4 associated factor 4	DCAF4	Macaca fascicularis (Crab-eating macaque) (Cynomolgus monkey)		Cul4-RING E3 ubiquitin ligase complex [GO:0080008]		TPTLK	5.44	1	1	0.135862	559.807	0.044	0.013	0.927	0	15.0897	16.2074	0	0	15.6202	15.2337	15.8121	16.7272	0	0	16.0481	14.4303	15.7024	0	0	0	0	0	0	0	0	18.9563	0	0	0	0	0	14.0162	0	0	0
A0A2K5TL20	A0A2K5TL20_MACFA	Uncharacterized protein	KDM6A	Macaca fascicularis (Crab-eating macaque) (Cynomolgus monkey)				YGPPSLAR	2.95	1	1	0.360484	860.712	0.897	0.704	0.781	0	17.4061	0	0	16.3333	0	0	15.8345	0	0	0	0	0	0	17.3425	17.7368	0	0	0	0	0	18.4072	14.2041	0	0	16.5963	17.377	0	0	0	0	0
A0A2K5TL29	A0A2K5TL29_MACFA	RUN domain-containing protein	RUNDC3A	Macaca fascicularis (Crab-eating macaque) (Cynomolgus monkey)				DPTPSMLGLCGSLASIPSCK	2.01	1	1	3.67e-12	2106.49	0.409	0.397	0.348	8.75121	14.2137	12.7022	0	12.8296	12.6148	13.521	0	7.94708	0	12.1372	11.4972	0	11.9615	14.9478	11.763	0	14.275	6.18568	0	12.1175	13.6012	10.9358	15.3601	0	0	0	11.6658	0	0	12.139	12.6447
A0A2K5TL34	A0A2K5TL34_MACFA	EF-hand domain-containing protein	CRACR2A	Macaca fascicularis (Crab-eating macaque) (Cynomolgus monkey)			calcium ion binding [GO:0005509]; GTPase activity [GO:0003924]; GTP binding [GO:0005525]	HSPCPR	7.68	0.939891	0.939891	0.122372	753.299	0.925	0.706	0.874	15.949	16.8329	15.2255	15.6905	15.6893	16.0206	16.2629	15.4022	15.3305	0	16.0454	15.5338	15.4307	15.7105	16.389	16.1073	17.1783	14.4183	14.2346	16.5514	15.8467	16.3045	16.0731	14.6757	14.4006	15.1788	15.0894	15.4933	16.248	15.9459	15.9511	15.8604
A0A2K5TL58	A0A2K5TL58_MACFA	Uncharacterized protein	SLC45A1	Macaca fascicularis (Crab-eating macaque) (Cynomolgus monkey)	glucose transmembrane transport [GO:1904659]	integral component of membrane [GO:0016021]	transmembrane transporter activity [GO:0022857]	APDGFYR	10.45	1	1	0.183335	824.709	0.384	0.168	0.91	0	16.1345	16.3777	17.3147	17.3714	0	16.4584	0	15.9186	18.5756	0	16.5927	18.3388	0	0	17.7993	0	16.8091	15.7989	0	0	0	0	16.842	16.3643	0	16.017	16.6648	16.137	0	16.0947	0
A0A2K5TL60	A0A2K5TL60_MACFA	UDENN FNIP1/2-type domain-containing protein	FNIP1	Macaca fascicularis (Crab-eating macaque) (Cynomolgus monkey)				DMPGR	6.47	0.0190031	0.0190031	0.235319	591.231	0.813	0.522	0.958	18.6459	18.9132	18.1321	17.1837	17.1652	18.413	17.4283	18.6144	18.6496	17.6921	16.8339	17.3356	17.3198	17.0763	17.8164	18.5592	17.7843	18.9294	18.8045	16.6038	18.7879	16.9568	18.8619	17.7875	17.2009	18.373	18.837	17.8065	17.5017	17.3303	17.6214	18.4256
A0A2K5TL61	A0A2K5TL61_MACFA	Uncharacterized protein	SELP	Macaca fascicularis (Crab-eating macaque) (Cynomolgus monkey)	cell adhesion [GO:0007155]	integral component of membrane [GO:0016021]; plasma membrane [GO:0005886]	carbohydrate binding [GO:0030246]; metal ion binding [GO:0046872]	SPSAPGK	14.14	1	1	0.138065	641.976	0.09	0.309	0.103	0	0	0	0	0	0	0	0	0	0	16.3789	0	0	0	0	0	15.4655	16.2794	0	0	0	0	20.4743	0	0	0	0	0	0	0	0	0
A0A2K5TL66	A0A2K5TL66_MACFA	Uncharacterized protein	TIGAR	Macaca fascicularis (Crab-eating macaque) (Cynomolgus monkey)	cellular response to cobalt ion [GO:0071279]; cellular response to DNA damage stimulus [GO:0006974]; cellular response to hypoxia [GO:0071456]; fructose 1,6-bisphosphate metabolic process [GO:0030388]; fructose 2,6-bisphosphate metabolic process [GO:0006003]; intestinal epithelial cell development [GO:0060576]; negative regulation of glucose catabolic process to lactate via pyruvate [GO:1904024];…	cytosol [GO:0005829]; mitochondrial outer membrane [GO:0005741]; nucleus [GO:0005634]	bisphosphoglycerate 2-phosphatase activity [GO:0004083]; fructose-2,6-bisphosphate 2-phosphatase activity [GO:0004331]	LGGSGVGEAAR	8.97	1	1	0.532709	973.257	0.685	0.964	0.378	0	0	0	0	0	0	0	0	0	17.0011	0	0	0	0	0	0	0	0	0	0	0	0	0	16.4049	0	0	0	0	0	0	0	0
A0A2K5TL99	A0A2K5TL99_MACFA	EF-hand calcium binding domain 13	EFCAB13	Macaca fascicularis (Crab-eating macaque) (Cynomolgus monkey)				AIDKIK	7.51	1	1	0.0635615	685.498	0.349	0.148	0.873	15.904	14.9741	0	15.6988	0	0	0	15.7613	14.7804	0	16.6922	14.5418	0	16.0743	15.1939	15.8446	15.5338	0	16.236	16.2956	0	16.8325	16.6136	15.4729	0	16.2629	15.0666	14.8319	15.7957	14.2545	15.828	15.9414
A0A2K5TLA0	A0A2K5TLA0_MACFA	Homeobox domain-containing protein	HOXC11	Macaca fascicularis (Crab-eating macaque) (Cynomolgus monkey)	anterior/posterior pattern specification [GO:0009952]; embryonic digit morphogenesis [GO:0042733]; embryonic skeletal joint morphogenesis [GO:0060272]; metanephros development [GO:0001656]; organ induction [GO:0001759]; proximal/distal pattern formation [GO:0009954]	cytosol [GO:0005829]; nucleoplasm [GO:0005654]	DNA-binding transcription activator activity, RNA polymerase II-specific [GO:0001228]; RNA polymerase II cis-regulatory region sequence-specific DNA binding [GO:0000978]	NSYSSCYAAADELMHR	6.11	1	1	0.141057	1890.55	0.136	0.168	0.302	13.3393	0	13.6403	0	0	0	0	14.3553	16.9412	14.2045	0	13.8518	15.1939	0	0	14.3055	16.6415	16.6185	14.6806	13.5289	18.3462	0	17.9752	0	15.7616	0	16.7649	0	13.1535	18.69	0	0
A0A2K5TLA7	A0A2K5TLA7_MACFA	EF-hand calcium binding domain 13	EFCAB13	Macaca fascicularis (Crab-eating macaque) (Cynomolgus monkey)				TVPDNMGIK	5.29	1	1	0.0535632	990.47	0.426	0.274	0.543	0	0	0	13.5342	15.4444	0	0	0	0	0	0	0	16.0481	0	0	0	0	14.519	0	15.1165	16.4639	0	13.8457	0	0	0	0	14.4229	0	0	15.301	0
A0A2K5TLB1	A0A2K5TLB1_MACFA	G protein gamma domain-containing protein		Macaca fascicularis (Crab-eating macaque) (Cynomolgus monkey)	G protein-coupled receptor signaling pathway [GO:0007186]	heterotrimeric G-protein complex [GO:0005834]	GTPase activity [GO:0003924]	KPCAIL	22.57	0.397817	0.397817	0.306864	697.081	0.867	0.65	0.831	19.407	18.7687	20.6428	20.3332	21.8938	15.1671	18.2408	19.4516	0	18.8078	0	18.4589	19.4537	20.0043	18.2345	18.3543	18.7745	0	17.8116	21.1066	18.442	0	20.1752	20.4489	0	18.9116	19.0736	19.9616	0	18.3015	18.2578	20.0362
A0A2K5TLC0	A0A2K5TLC0_MACFA	Uncharacterized protein		Macaca fascicularis (Crab-eating macaque) (Cynomolgus monkey)				EPEKSIDR	6.81	1	1	0.142714	972.707	0.922	0.734	0.832	17.3336	17.5148	16.6615	16.7778	15.011	17.3046	14.8757	16.072	16.2494	18.4093	16.3202	0	0	16.4302	16.3568	16.5439	15.7019	15.822	17.1362	0	18.2457	15.8679	17.3046	17.1361	15.8461	16.2762	14.9842	18.823	16.1366	0	18.132	15.0443
A0A2K5TLD8	A0A2K5TLD8_MACFA	Uncharacterized protein	SASH1	Macaca fascicularis (Crab-eating macaque) (Cynomolgus monkey)				TPLEGHR	4.79	1	1	0.339822	810.345	0.185	0.074	0.816	0	0	0	0	0	0	0	0	0	0	0	0	0	0	0	0	0	0	17.3567	0	17.3492	0	0	0	0	0	0	0	0	0	17.3624	0
A0A2K5TLF8	A0A2K5TLF8_MACFA	JmjC domain-containing protein	KDM6B	Macaca fascicularis (Crab-eating macaque) (Cynomolgus monkey)		nucleus [GO:0005634]	histone demethylase activity (H3-K27 specific) [GO:0071558]; metal ion binding [GO:0046872]	GLAGSLR	4.32	0.647197	0.647197	0.145013	672.121	0.102	0.536	0.036	0	0	0	15.4633	15.9514	16.0607	0	13.3226	0	0	0	0	16.33	0	0	0	0	0	0	0	0	0	0	0	0	17.0641	16.4002	0	0	14.9837	0	0
A0A2K5TLG7	A0A2K5TLG7_MACFA	Protein unc-45 homolog B	UNC45B	Macaca fascicularis (Crab-eating macaque) (Cynomolgus monkey)	cell differentiation [GO:0030154]; muscle organ development [GO:0007517]	cytoplasm [GO:0005737]		DFIDVR	7	1	1	0.1959	765.194	0.657	0.649	0.455	14.9321	16.0987	16.0196	13.9728	15.4812	16.2101	15.3199	15.2783	15.2091	15.1186	0	0	15.5714	0	15.7698	16.0356	14.7396	15.6516	15.1741	0	16.0782	16.0299	0	0	15.0606	15.5889	15.8793	0	14.7528	15.927	15.7093	15.2675
A0A2K5TLG9	A0A2K5TLG9_MACFA	Ubiquitin-protein ligase E3A (EC 2.3.2.26)	UBE3A	Macaca fascicularis (Crab-eating macaque) (Cynomolgus monkey)	protein K48-linked ubiquitination [GO:0070936]; ubiquitin-dependent protein catabolic process [GO:0006511]	cytosol [GO:0005829]; nucleus [GO:0005634]; proteasome complex [GO:0000502]	ubiquitin protein ligase activity [GO:0061630]	ASASR	12.12	1	1	0.186937	490.208	0.79	0.559	0.791	15.6942	16.7535	16.1953	15.048	15.63	15.1304	15.0844	15.7166	0	15.7003	15.1264	15.079	14.2846	15.7656	15.581	15.2603	15.9274	15.0412	15.6901	0	16.5665	14.8196	18.314	16.3069	14.5938	16.2583	15.4341	14.7676	15.6915	16.6194	15.7102	15.1221
A0A2K5TLH4	A0A2K5TLH4_MACFA	Uncharacterized protein	BCL6B	Macaca fascicularis (Crab-eating macaque) (Cynomolgus monkey)		nucleus [GO:0005634]	DNA-binding transcription repressor activity, RNA polymerase II-specific [GO:0001227]; RNA polymerase II transcription regulatory region sequence-specific DNA binding [GO:0000977]	GFAPLLDFMYTSR	8.22	1	1	0.235449	1534.76	0.264	0.51	0.073	0	0	17.7978	17.5902	17.457	16.6101	17.6194	17.8945	17.842	17.9206	0	0	0	18.7485	0	16.9573	16.6058	17.2272	15.9584	0	17.6261	18.6034	0	15.9859	18.3206	10.6805	0	0	0	15.9542	17.9095	0
A0A2K5TLJ8	A0A2K5TLJ8_MACFA	SCA7 domain-containing protein	ATXN7L1	Macaca fascicularis (Crab-eating macaque) (Cynomolgus monkey)				SVPPSPEKILNGK	3.49	1	1	0.201497	1365.31	0.879	0.75	0.619	0	0	15.3351	18.1738	14.8948	16.8192	18.0714	17.5475	0	17.8258	0	0	0	0	0	16.4966	16.0941	18.2826	0	19.451	0	0	0	13.9743	13.7017	0	17.5516	0	0	16.5454	16.3429	19.724
A0A2K5TLL7	A0A2K5TLL7_MACFA	60 kDa chaperonin (EC 5.6.1.7) (60 kDa heat shock protein, mitochondrial) (Chaperonin 60) (Heat shock protein 60)		Macaca fascicularis (Crab-eating macaque) (Cynomolgus monkey)	protein refolding [GO:0042026]		ATP binding [GO:0005524]; isomerase activity [GO:0016853]	DPGVGAMGGMGGGMGGGVF	9.19	1	1	0.267857	1626.38	0.507	0.518	0.263	15.1438	18.0686	16.9506	17.1825	18.0813	18.3352	16.0987	17.549	0	0	0	15.8948	14.9011	0	17.0817	18.0706	17.216	19.3755	0	19.0688	17.0559	16.8808	17.0478	19.3572	0	16.6458	16.3905	0	0	15.0295	19.2591	18.137
A0A2K5TLP2	A0A2K5TLP2_MACFA	Uncharacterized protein		Macaca fascicularis (Crab-eating macaque) (Cynomolgus monkey)				GAGKR	11.29	1	1	0.326795	488.643	0.485	0.281	0.367	0	15.5254	0	16.0947	13.6026	0	0	0	0	18.0629	20.1607	0	20.921	0	17.8224	20.2936	15.2871	17.3188	19.8301	16.5976	0	16.6746	16.6378	0	20.8556	15.7414	15.8699	17.6717	0	16.1604	16.3911	15.8442
A0A2K5TLR5	A0A2K5TLR5_MACFA	Uncharacterized protein	TBC1D9B	Macaca fascicularis (Crab-eating macaque) (Cynomolgus monkey)			calcium ion binding [GO:0005509]; GTPase activator activity [GO:0005096]	DRDFLVQR	5.09	1	1	0.29839	1049.16	0.447	0.468	0.328	0	14.3939	0	0	16.2348	0	0	0	0	0	0	16.341	16.5071	16.7526	17.2502	0	15.3303	0	15.7113	0	0	0	16.7193	16.323	0	15.645	16.0852	0	14.6419	15.771	15.2018	16.4412
A0A2K5TLT0	A0A2K5TLT0_MACFA	ANK_REP_REGION domain-containing protein	ANKRD11	Macaca fascicularis (Crab-eating macaque) (Cynomolgus monkey)	bone development [GO:0060348]; face morphogenesis [GO:0060325]; in utero embryonic development [GO:0001701]; multicellular organism growth [GO:0035264]; odontogenesis of dentin-containing tooth [GO:0042475]; skeletal system morphogenesis [GO:0048705]; tissue homeostasis [GO:0001894]	cytosol [GO:0005829]; nucleoplasm [GO:0005654]; plasma membrane [GO:0005886]		EKVYR	3.2	1	1	0.201459	693.653	0.244	0.266	0.186	18.4254	0	18.1627	18.5401	18.0037	17.4234	15.5596	17.2962	19.0177	17.9393	18.9867	18.1113	15.617	17.5789	17.9252	17.9272	18.2362	19.6746	0	19.5297	19.6749	16.5405	19.0395	18.8217	17.6738	18.8089	17.5804	18.7045	18.5574	17.3337	16.0647	17.2573
A0A2K5TLU2	A0A2K5TLU2_MACFA	Uncharacterized protein	PLEKHG4B	Macaca fascicularis (Crab-eating macaque) (Cynomolgus monkey)			guanyl-nucleotide exchange factor activity [GO:0005085]	EGAGCSSR	6.83	1	1	0.102232	822.554	0.072	0.151	0.198	0	0	0	0	0	0	0	0	0	0	0	0	0	0	0	0	0	0	17.1778	16.5967	0	0	0	0	0	0	0	0	0	0	0	0
A0A2K5TLU4	A0A2K5TLU4_MACFA	Serine protease 22	PRSS22	Macaca fascicularis (Crab-eating macaque) (Cynomolgus monkey)			serine-type endopeptidase activity [GO:0004252]	ADIALVR	2.26	1	1	0.147794	758.347	0.727	0.533	0.627	17.9199	0	18.3537	17.4404	18.3548	16.9901	17.0558	0	0	0	18.0426	0	0	0	0	17.2095	0	0	17.139	0	17.8993	17.0953	0	18.5371	0	0	0	17.5542	0	17.9682	0	0
A0A2K5TLU6	A0A2K5TLU6_MACFA	Uncharacterized protein	PLEKHG4B	Macaca fascicularis (Crab-eating macaque) (Cynomolgus monkey)			guanyl-nucleotide exchange factor activity [GO:0005085]	CTVISDR	8.68	1	1	0.220347	849.116	0.85	0.647	0.555	19.1649	0	17.2744	17.0756	16.8437	18.212	18.371	17.9456	21.0994	0	17.3656	0	16.2893	17.1896	17.7947	0	17.5276	0	0	0	19.2412	17.0761	18.9901	18.1872	18.9982	20.2903	16.7756	17.0816	0	19.9276	21.5511	0
A0A2K5TLV9	A0A2K5TLV9_MACFA	Uncharacterized protein		Macaca fascicularis (Crab-eating macaque) (Cynomolgus monkey)	spliceosomal snRNP assembly [GO:0000387]	cytosol [GO:0005829]; nucleus [GO:0005634]; SMN complex [GO:0032797]; SMN-Sm protein complex [GO:0034719]		IQAMEAAVQLSFDK	8.67	1	1	4.57e-13	1567.91	0.607	0.317	0.873	15.218	16.4389	14.4757	14.7227	14.3369	15.4488	14.6429	15.1141	14.9376	15.3975	14.2485	13.477	16.4335	13.6125	14.4267	0	13.6023	15.9226	0	0	0	14.0746	17.9021	14.7838	15.3983	15.6434	14.5891	15.6116	13.4885	12.9902	14.2773	13.323
A0A2K5TLW9	A0A2K5TLW9_MACFA	Uncharacterized protein	NUTM1	Macaca fascicularis (Crab-eating macaque) (Cynomolgus monkey)				NDCSLPGPLRANSPALR	1.02	1	1	0.193994	1833.41	0.484	0.23	0.889	17.6915	0	16.7496	0	16.292	15.0545	14.8456	16.9562	0	0	0	18.1049	0	0	0	0	15.929	17.145	0	0	0	0	0	0	0	13.0702	16.8629	0	0	0	0	0
A0A2K5TLX1	A0A2K5TLX1_MACFA	Uncharacterized protein		Macaca fascicularis (Crab-eating macaque) (Cynomolgus monkey)	defense response to virus [GO:0051607]; negative regulation of viral genome replication [GO:0045071]; positive regulation of I-kappaB kinase/NF-kappaB signaling [GO:0043123]	actin cytoskeleton [GO:0015629]; apical part of cell [GO:0045177]; IkappaB kinase complex [GO:0008385]; ruffle membrane [GO:0032587]	double-stranded DNA binding [GO:0003690]; poly(U) RNA binding [GO:0008266]; RNA cap binding [GO:0000339]; tRNA binding [GO:0000049]	YYQKAK	7.02	0.656805	0.656805	0.234219	797.392	0.519	0.326	0.488	19.1519	18.5776	18.4134	18.0709	18.694	18.8671	18.1266	18.9324	17.8014	19.0709	18.5892	0	18.4459	18.927	0	17.8373	19.2137	18.6392	0	0	0	18.7651	18.3396	0	18.1787	18.9526	16.9329	18.316	17.819	17.0205	19.2798	18.137
A0A2K5TLX2	A0A2K5TLX2_MACFA	malic domain-containing protein		Macaca fascicularis (Crab-eating macaque) (Cynomolgus monkey)			malate dehydrogenase (decarboxylating) (NAD+) activity [GO:0004471]	RPKGLFMSISDR	2.96	0.458028	0.458028	0.228106	1423.8	0.039	0.013	0.611	0	0	0	0	0	0	14.165	0	0	0	0	16.7488	0	0	0	0	18.1895	17.5555	0	0	17.881	0	18.0762	15.3637	0	16.7369	0	0	0	18.2341	0	17.3212
A0A2K5TLX9	A0A2K5TLX9_MACFA	Uncharacterized protein		Macaca fascicularis (Crab-eating macaque) (Cynomolgus monkey)				KTPISNPR	1.7	1	1	0.223104	913.687	0.116	0.147	0.223	15.5394	15.4786	16.3126	17.188	16.592	17.112	16.4084	17.0813	16.9389	17.9355	16.1337	16.1524	16.5393	0	16.731	16.3043	16.631	0	17.1507	15.5323	15.8319	16.5503	17.3374	16.4789	16.2168	15.9437	16.2901	16.1505	15.9935	16.1367	15.9759	15.2876
A0A2K5TLY8	A0A2K5TLY8_MACFA	Uncharacterized protein	DYNC2H1	Macaca fascicularis (Crab-eating macaque) (Cynomolgus monkey)	coronary vasculature development [GO:0060976]; determination of left/right symmetry [GO:0007368]; dorsal/ventral pattern formation [GO:0009953]; embryonic limb morphogenesis [GO:0030326]; forebrain development [GO:0030900]; Golgi organization [GO:0007030]; intraciliary retrograde transport [GO:0035721]; kidney development [GO:0001822]; non-motile cilium assembly [GO:1905515]; positive regulation …	apical part of cell [GO:0045177]; axoneme [GO:0005930]; cytoplasmic dynein complex [GO:0005868]; Golgi apparatus [GO:0005794]; microtubule [GO:0005874]; motile cilium [GO:0031514]	ATP binding [GO:0005524]; ATP-dependent microtubule motor activity, minus-end-directed [GO:0008569]	SWAVATLK	7.54	0.636295	0.636295	0.231946	874.26	0.382	0.17	0.791	0	0	14.6571	15.4077	16.0663	13.8671	14.3682	0	16.1037	0	15.1948	17.0406	15.62	16.1865	0	0	16.3904	0	16.2196	15.6811	0	16.5241	15.3152	0	16.3699	15.6545	16.5553	16.5339	14.8484	14.0921	15.01	13.7843
A0A2K5TLZ4	A0A2K5TLZ4_MACFA	Protein-serine/threonine phosphatase (EC 3.1.3.16)	PPM1N	Macaca fascicularis (Crab-eating macaque) (Cynomolgus monkey)			magnesium ion binding [GO:0000287]; manganese ion binding [GO:0030145]; protein serine/threonine phosphatase activity [GO:0004722]	GALDGPR	11.37	0.385159	0.385159	0.140611	685.523	0.881	0.678	0.791	15.7808	17.4252	17.0642	17.3354	16.934	18.2093	16.0832	17.2034	17.5684	17.1167	16.6907	16.589	17.4116	0	16.6022	0	16.6044	17.2221	16.8059	16.9332	17.0897	17.0592	0	17.1255	16.2566	17.5287	16.8137	17.1552	16.5658	16.9817	16.4763	16.8378
A0A2K5TM06	A0A2K5TM06_MACFA	HMG box domain-containing protein	SOX5	Macaca fascicularis (Crab-eating macaque) (Cynomolgus monkey)	regulation of transcription, DNA-templated [GO:0006355]	nucleus [GO:0005634]	DNA binding [GO:0003677]	SVMSSK	4.25	1	1	0.257594	655.194	0.88	0.622	0.957	16.4397	16.7302	16.3545	15.5792	16.8704	15.3803	15.5529	0	16.4855	0	0	15.9035	15.1322	16.8533	16.0298	16.7666	15.4628	15.5023	16.3242	0	14.6703	16.8838	16.6625	16.4377	0	15.1482	16.5381	16.6017	15.9182	16.7383	0	0
A0A2K5TM19	A0A2K5TM19_MACFA	BHLH domain-containing protein	MESP2	Macaca fascicularis (Crab-eating macaque) (Cynomolgus monkey)			DNA-binding transcription factor activity [GO:0003700]; protein dimerization activity [GO:0046983]; sequence-specific double-stranded DNA binding [GO:1990837]	QRGDAGSPR	8.66	0.34739	0.34739	0.219456	944.019	0.431	0.195	0.786	18.1289	19.3408	17.0627	19.1496	18.5453	16.9284	17.7973	17.664	17.8465	18.0034	18.0385	19.3153	15.5739	0	0	0	19.4027	15.4465	16.0754	0	0	0	18.8722	0	18.4233	16.3706	0	0	16.4939	15.0581	19.2038	18.3365
A0A2K5TM63	A0A2K5TM63_MACFA	Uncharacterized protein	TBCK	Macaca fascicularis (Crab-eating macaque) (Cynomolgus monkey)			ATP binding [GO:0005524]; protein kinase activity [GO:0004672]	KPLPSGPK	8.66	0.720651	0.720651	0.359853	823.303	0.766	0.597	0.491	18.2206	16.8785	17.2346	16.5082	0	19.2878	16.6737	15.8674	15.458	17.3209	0	0	18.021	16.9383	0	17.8321	16.9632	16.4288	16.8864	17.2897	18.2643	15.6229	15.9113	16.8121	16.5678	17.1344	17.0558	18.0707	15.8689	17.0396	17.209	15.8021
A0A2K5TM72	A0A2K5TM72_MACFA	Uncharacterized protein	DENND4B	Macaca fascicularis (Crab-eating macaque) (Cynomolgus monkey)	regulation of Rab protein signal transduction [GO:0032483]	Golgi apparatus [GO:0005794]; nucleoplasm [GO:0005654]	Rab guanyl-nucleotide exchange factor activity [GO:0017112]	LEREVQGAFLR	14.08	1	1	0.190765	1317.83	0.244	0.195	0.42	0	0	14.9353	15.6316	14.513	14.5787	14.9764	15.2551	0	13.0375	14.3843	0	0	0	0	15.1142	14.6862	0	17.0058	13.337	0	0	19.4123	15.1353	0	14.5877	15.6112	16.0892	0	13.1006	15.1482	15.2938
A0A2K5TM73	A0A2K5TM73_MACFA	60S ribosomal protein L14		Macaca fascicularis (Crab-eating macaque) (Cynomolgus monkey)	translation [GO:0006412]	ribosome [GO:0005840]	RNA binding [GO:0003723]; structural constituent of ribosome [GO:0003735]	MSSLVFR	3.27	1	1	0.0423064	855.558	0.746	0.795	0.485	0	15.1102	0	15.6753	13.7309	0	0	0	0	0	0	11.2256	0	0	0	0	0	0	0	0	0	0	16.7771	0	0	13.4381	16.2841	0	0	0	0	0
A0A2K5TM82	A0A2K5TM82_MACFA	Uncharacterized protein	ARHGAP20	Macaca fascicularis (Crab-eating macaque) (Cynomolgus monkey)	signal transduction [GO:0007165]		GTPase activator activity [GO:0005096]	DYPKSIPLK	7.34	1	1	0.234182	1060.85	0.897	0.874	0.619	0	15.6952	16.3866	16.2359	0	16.5118	16.8889	16.3072	16.1462	0	0	0	0	17.4693	0	0	0	17.1534	16.4702	0	0	0	16.1752	0	16.4711	16.0616	16.0742	16.5114	0	15.4574	0	16.5551
A0A2K5TMA0	A0A2K5TMA0_MACFA	Uncharacterized protein		Macaca fascicularis (Crab-eating macaque) (Cynomolgus monkey)	intracellular signal transduction [GO:0035556]; regulation of mitotic cytokinesis [GO:1902412]		carbohydrate binding [GO:0030246]; microtubule binding [GO:0008017]	VILSMTAK	7.85	1	1	0.640646	860.797	0.423	0.43	0.309	0	16.5401	0	16.7535	0	0	0	16.786	16.4253	0	16.5784	16.3557	0	0	0	0	0	16.4506	16.3687	0	0	16.1883	0	16.8214	0	16.6876	17.3714	16.6244	16.66	0	0	0
A0A2K5TMA8	A0A2K5TMA8_MACFA	RNA methyltransferase (EC 2.1.1.-)	BCDIN3D	Macaca fascicularis (Crab-eating macaque) (Cynomolgus monkey)	miRNA 2'-O-methylation [GO:0061715]; negative regulation of pre-miRNA processing [GO:2000632]	cytosol [GO:0005829]; nucleoplasm [GO:0005654]	O-methyltransferase activity [GO:0008171]; tRNA methyltransferase activity [GO:0008175]	LLPPELLR	8.22	1	1	0.0767082	947.259	0.934	0.732	0.868	14.0377	0	15.546	14.4779	14.6919	12.7259	12.7718	12.4854	11.8516	0	15.1569	15.9899	12.6721	12.7825	15.022	15.2889	16.7101	13.7774	0	0	15.7826	0	0	16.7741	14.4698	15.2727	14.0762	15.8025	0	0	14.9494	0
A0A2K5TMC9	A0A2K5TMC9_MACFA	Glyco_tran_10_N domain-containing protein	FUT3	Macaca fascicularis (Crab-eating macaque) (Cynomolgus monkey)	ceramide metabolic process [GO:0006672]; oligosaccharide biosynthetic process [GO:0009312]; positive regulation of cell-cell adhesion [GO:0022409]; protein glycosylation [GO:0006486]; regulation of cell migration [GO:0030334]; regulation of cell population proliferation [GO:0042127]	Golgi cisterna membrane [GO:0032580]; integral component of membrane [GO:0016021]	3-galactosyl-N-acetylglucosaminide 4-alpha-L-fucosyltransferase activity [GO:0017060]; 4-galactosyl-N-acetylglucosaminide 3-alpha-L-fucosyltransferase activity [GO:0017083]	APNGSSR	6.14	1	1	0.00329207	687.502	0.699	0.653	0.534	15.3612	14.2809	14.433	13.096	0	0	0	0	0	0	13.2055	0	13.809	0	0	15.7951	0	15.0786	14.3775	0	13.5332	15.4238	0	0	14.5674	0	0	12.33	13.7197	0	0	15.9677
A0A2K5TMI6	A0A2K5TMI6_MACFA	Uncharacterized protein	TOGARAM2	Macaca fascicularis (Crab-eating macaque) (Cynomolgus monkey)				LARESGPR	2.93	1	1	8.02e-13	886.513	0.97	0.96	0.781	15.6484	0	0	15.6303	15.973	0	0	0	0	0	0	18.6899	0	0	0	0	0	0	14.6357	19.6545	0	0	0	0	0	0	0	0	14.9068	16.6122	0	0
A0A2K5TMK3	A0A2K5TMK3_MACFA	ANK_REP_REGION domain-containing protein	TRPV5	Macaca fascicularis (Crab-eating macaque) (Cynomolgus monkey)	calcium ion homeostasis [GO:0055074]; regulation of urine volume [GO:0035809]	apical plasma membrane [GO:0016324]; calcium channel complex [GO:0034704]	calcium channel activity [GO:0005262]	ILESPLLR	12.42	1	1	0.32575	941.423	0.334	0.284	0.356	0	0	16.5756	15.5547	0	15.2077	16.0675	15.8141	16.5325	0	14.7471	16.2135	16.8808	15.6992	17.0559	16.9795	16.0818	14.6553	0	16.1554	0	16.0312	0	15.1658	0	15.8889	0	16.8441	0	17.6599	15.6464	15.1739
A0A2K5TML0	A0A2K5TML0_MACFA	FERM domain-containing protein	FRMD4A	Macaca fascicularis (Crab-eating macaque) (Cynomolgus monkey)		cytoplasm [GO:0005737]; cytoskeleton [GO:0005856]		MPQMCK	1.83	1	1	0.224793	811.119	0.752	0.67	0.415	17.7602	17.3037	0	18.1542	17.8718	18.1539	17.5662	15.4895	15.2539	0	0	0	17.6394	0	0	17.3891	0	17.1135	0	0	0	17.4225	18.1969	17.2813	16.4807	17.4038	17.5693	0	0	17.6978	16.9757	17.2938
A0A2K5TMQ5	A0A2K5TMQ5_MACFA	Glycerol kinase (EC 2.7.1.30)		Macaca fascicularis (Crab-eating macaque) (Cynomolgus monkey)	glycerol-3-phosphate metabolic process [GO:0006072]; glycerol catabolic process [GO:0019563]	mitochondrial outer membrane [GO:0005741]	ATP binding [GO:0005524]; glycerol kinase activity [GO:0004370]	LIPST	1.42	1	1	0.350318	529.623	0.005	0.001	0.87	0	0	0	0	0	0	0	0	0	0	0	16.6141	0	0	0	0	15.3218	0	17.3961	0	17.5316	0	17.4928	16.9812	0	15.9764	0	0	16.7674	17.267	16.5184	16.6112
A0A2K5TMS8	A0A2K5TMS8_MACFA	Uncharacterized protein		Macaca fascicularis (Crab-eating macaque) (Cynomolgus monkey)				MKGNTK	3.14	1	1	0.112576	692.409	0.419	0.702	0.254	0	16.0526	13.2555	0	0	14.3177	9.76676	15.9693	10.1279	15.291	15.5855	14.8662	15.1782	0	14.0113	15.1382	15.1079	15.6272	14.1823	13.2855	15.3386	0	17.3448	13.7086	0	0	0	0	13.7575	15.9809	14.6108	0
A0A2K5TMT5	A0A2K5TMT5_MACFA	RRM domain-containing protein	CIRBP	Macaca fascicularis (Crab-eating macaque) (Cynomolgus monkey)			RNA binding [GO:0003723]	QPIPWVPWWLCR	4.87	1	1	2.3e-13	1638.15	0.029	0.251	0.031	0	0	15.6891	15.7285	0	0	15.1935	16.0883	0	0	15.9646	0	0	0	0	0	16.272	0	0	15.3356	0	0	0	0	0	16.2941	16.3785	15.8243	0	16.0333	0	16.6569
A0A2K5TMZ0	A0A2K5TMZ0_MACFA	Uncharacterized protein	MRNIP	Macaca fascicularis (Crab-eating macaque) (Cynomolgus monkey)				TEEPGPR	14.05	0.813855	0.813855	0.297461	784.012	0.047	0.014	0.49	0	0	14.6826	14.0174	14.8363	17.6329	0	13.5806	0	0	0	15.5129	0	15.9807	0	0	0	16.0663	0	16.3038	14.791	16.3648	16.2124	13.7891	17.571	15.2053	15.2328	0	15.4458	15.9796	15.5787	15.9799
A0A2K5TN02	A0A2K5TN02_MACFA	SAP domain-containing protein	MYOCD	Macaca fascicularis (Crab-eating macaque) (Cynomolgus monkey)	positive regulation of cardiac muscle cell differentiation [GO:2000727]	nucleus [GO:0005634]	transcription coactivator activity [GO:0003713]	DPKPK	7.85	0.341656	0.341656	0.173761	582.438	0.049	0.131	0.101	16.1296	15.6405	16.3354	15.4967	15.9102	17.2013	16.0423	16.2721	16.229	15.8811	0	16.5833	0	0	16.1536	15.6646	16.5514	16.3935	15.7833	16.1479	16.8211	16.5304	19.8215	16.4746	16.2676	0	16.1427	15.6182	16.7517	0	16.9964	15.6811
A0A2K5TN11	A0A2K5TN11_MACFA	LTD domain-containing protein	LMNTD2	Macaca fascicularis (Crab-eating macaque) (Cynomolgus monkey)				IFNPSQESTADLSGMVLK	5.69	1	1	2.06e-12	1952.5	0.222	0.137	0.447	13.1958	13.8311	15.0105	15.447	13.9574	14.8666	16.2598	14.5309	0	14.2343	0	15.2179	10.8858	14.9466	0	13.9626	14.1873	0	15.0199	14.3099	0	0	15.7989	13.6919	13.349	14.3163	12.6333	0	0	0	14.388	10.532
A0A2K5TN42	A0A2K5TN42_MACFA	MOEP19 domain-containing protein	KHDC1	Macaca fascicularis (Crab-eating macaque) (Cynomolgus monkey)		integral component of membrane [GO:0016021]	RNA binding [GO:0003723]	NSRSGK	6.11	0.0334266	0.0334266	0.0894449	649.442	0.165	0.059	0.67	0	15.1065	16.4405	16.2343	0	15.5357	16.0258	15.7062	15.4334	16.5064	15.1994	14.7579	14.462	15.3373	15.671	15.9992	0	15.0812	14.5611	13.1733	15.121	14.9616	18.2028	13.8455	15.2706	15.752	0	13.7622	15.6852	0	15.6493	0
A0A2K5TN90	A0A2K5TN90_MACFA	Vitellogenin domain-containing protein	APOB	Macaca fascicularis (Crab-eating macaque) (Cynomolgus monkey)			lipid transporter activity [GO:0005319]	TELRFR	19.3	0.00819549	0.00819549	0.145642	820.712	0.135	0.047	0.953	16.325	15.5367	0	16.098	0	0	0	15.6652	16.7095	15.8178	16.1455	15.7425	15.7668	15.5323	0	0	14.9095	0	14.9951	0	0	14.6968	0	16.5878	0	0	0	15.2522	15.181	0	0	14.8234
A0A2K5TN96	A0A2K5TN96_MACFA	Histone H2A		Macaca fascicularis (Crab-eating macaque) (Cynomolgus monkey)		nucleosome [GO:0000786]; nucleus [GO:0005634]	DNA binding [GO:0003677]; protein heterodimerization activity [GO:0046982]	MAGSK	8.18	1	1	0.050469	505.386	0.815	0.702	0.587	0	15.9893	15.5179	15.7282	0	15.7477	15.1433	15.2316	15.8143	15.0116	0	15.7654	15.7124	15.5188	15.3163	0	0	15.8765	16.4397	0	17.3979	0	20.4957	15.3232	15.1364	0	15.4631	0	16.2674	16.3186	15.5732	0
A0A2K5TNA1	A0A2K5TNA1_MACFA	Ephrin RBD domain-containing protein	EFNB2	Macaca fascicularis (Crab-eating macaque) (Cynomolgus monkey)	cell differentiation [GO:0030154]; ephrin receptor signaling pathway [GO:0048013]; nervous system development [GO:0007399]	integral component of membrane [GO:0016021]	ephrin receptor binding [GO:0046875]	MAFARR	2.05	1	1	0.242872	763.88	0.89	0.97	0.634	0	13.7396	15.6407	15.3154	13.9141	15.5977	15.2218	13.0378	15.1501	15.5984	14.1948	14.5109	16.2503	15.8507	15.5205	16.0367	15.3737	15.7146	14.5253	0	0	15.914	17.8714	15.0203	15.6405	15.0489	15.314	14.9863	14.7214	16.0731	14.7933	14.3971
A0A2K5TNA3	A0A2K5TNA3_MACFA	Uncharacterized protein	USP31	Macaca fascicularis (Crab-eating macaque) (Cynomolgus monkey)				RSTDLGK	4.29	1	1	0.246792	776.262	0.788	0.502	0.927	0	0	0	0	0	17.4455	0	0	0	0	0	0	0	0	0	0	0	0	0	0	18.7295	0	0	0	0	0	0	17.5016	0	0	0	0
A0A2K5TNB2	A0A2K5TNB2_MACFA	Uncharacterized protein	NEURL3	Macaca fascicularis (Crab-eating macaque) (Cynomolgus monkey)			metal ion binding [GO:0046872]	DTAKCPVCR	5.3	1	1	4.63e-13	1106.53	0.804	0.669	0.652	0	0	14.8467	0	0	0	16.1555	0	0	0	16.2353	0	13.6626	0	0	0	14.1488	0	16.6982	17.555	0	0	0	0	0	0	15.067	0	13.4734	0	0	0
A0A2K5TND0	A0A2K5TND0_MACFA	Uncharacterized protein	NEURL3	Macaca fascicularis (Crab-eating macaque) (Cynomolgus monkey)				GGSPR	11.39	1	1	0.115105	472.63	0.965	0.874	0.868	0	0	15.7604	0	0	16.2449	13.258	0	15.7828	15.8651	15.4254	15.7708	0	0	0	16.7339	15.9801	0	16.108	0	0	15.3605	16.3524	0	0	0	15.7037	14.2139	15.1839	15.6053	0	15.9737
A0A2K5TND3	A0A2K5TND3_MACFA	Ig-like domain-containing protein	HLA-E	Macaca fascicularis (Crab-eating macaque) (Cynomolgus monkey)	adaptive immune response [GO:0002250]; antibacterial humoral response [GO:0019731]; antigen processing and presentation of endogenous peptide antigen via MHC class Ib [GO:0002476]; antigen processing and presentation of exogenous peptide antigen via MHC class Ib [GO:0002477]; CD8-positive, alpha-beta T cell activation [GO:0036037]; defense response to Gram-positive bacterium [GO:0050830]; natural…	cell surface [GO:0009986]; integral component of membrane [GO:0016021]; MHC class Ib protein complex [GO:0032398]; MHC class I protein complex [GO:0042612]	beta-2-microglobulin binding [GO:0030881]; MHC class I protein binding [GO:0042288]; natural killer cell lectin-like receptor binding [GO:0046703]; peptide antigen binding [GO:0042605]; T cell receptor binding [GO:0042608]	KSSGGEGR	4.09	1	1	0.000405831	776.58	0.058	0.017	1	0	0	16.6196	14.0423	0	0	16.8808	15.3352	0	0	0	0	0	0	15.2704	0	0	0	0	0	0	0	0	0	0	0	0	0	0	0	0	0
A0A2K5TNF8	A0A2K5TNF8_MACFA	Uncharacterized protein	NHS	Macaca fascicularis (Crab-eating macaque) (Cynomolgus monkey)				KSSLQQPSLK	3.96	1	1	0.102128	1115.98	0.305	0.551	0.127	0	0	0	12.6318	14.5101	12.8429	11.0948	15.0118	11.8211	10.307	13.5815	0	0	0	0	13.7961	0	0	10.345	0	0	11.2923	14.3646	0	0	14.4432	9.36446	0	12.4089	11.4506	0	14.0899
A0A2K5TNI6	A0A2K5TNI6_MACFA	Uncharacterized protein	ZFP57	Macaca fascicularis (Crab-eating macaque) (Cynomolgus monkey)	regulation of transcription, DNA-templated [GO:0006355]		metal ion binding [GO:0046872]; nucleic acid binding [GO:0003676]	NLASVAR	4.05	1	1	0.225411	730.686	0.589	0.31	0.91	16.1352	14.6815	17.4754	15.6109	15.5423	0	0	16.112	16.4085	0	0	0	17.7929	16.3595	16.4375	15.5929	0	16.355	0	16.1146	0	0	17.25	16.4	0	0	16.0419	0	15.4598	0	14.7494	16.5658
A0A2K5TNK0	A0A2K5TNK0_MACFA	Uncharacterized protein	SPEG	Macaca fascicularis (Crab-eating macaque) (Cynomolgus monkey)			ATP binding [GO:0005524]; protein serine/threonine kinase activity [GO:0004674]	TGTLEFMAPEMVK	3.87	1	1	9.21e-13	1469.29	0.18	0.454	0.078	16.6645	0	0	15.6439	18.2428	0	17.6546	16.6713	0	0	0	17.6471	0	18.5226	0	13.2306	16.9209	0	18.3411	0	17.0833	14.7087	0	17.1168	0	0	0	0	0	0	15.8454	0
A0A2K5TNK7	A0A2K5TNK7_MACFA	Receptor for retinol uptake STRA6 (Retinol-binding protein receptor STRA6)	STRA6	Macaca fascicularis (Crab-eating macaque) (Cynomolgus monkey)		integral component of membrane [GO:0016021]; plasma membrane [GO:0005886]	retinal binding [GO:0016918]; retinol binding [GO:0019841]; retinol transmembrane transporter activity [GO:0034632]; signaling receptor activity [GO:0038023]	NLLLFR	35.67	0.220313	0.220313	0.0431678	773.869	0.805	0.598	0.652	15.6833	0	0	0	0	0	14.2217	0	0	0	12.6519	0	16.4334	0	14.3356	0	0	0	0	0	17.2425	0	17.8624	16.6281	0	0	16.7551	0	0	16.1161	0	0
A0A2K5TNM3	A0A2K5TNM3_MACFA	Uncharacterized protein	CCDC33	Macaca fascicularis (Crab-eating macaque) (Cynomolgus monkey)				AAPDLVDNLSEMNNYR	5.28	1	1	0.121109	1838.09	0.61	0.326	0.957	15.7875	13.7367	13.8318	14.9195	13.2099	13.5838	13.0922	14.4677	14.2257	15.3913	13.2414	12.8618	14.0048	11.6734	11.5675	12.7519	14.6727	9.93796	0	15.7647	11.2096	0	12.853	13.8565	14.715	0	0	0	16.7898	13.7933	16.5106	13.3428
A0A2K5TNN2	A0A2K5TNN2_MACFA	Uncharacterized protein	INSM1	Macaca fascicularis (Crab-eating macaque) (Cynomolgus monkey)	adrenal chromaffin cell differentiation [GO:0061104]; negative regulation of cell population proliferation [GO:0008285]; negative regulation of protein phosphorylation [GO:0001933]; noradrenergic neuron development [GO:0003358]; norepinephrine biosynthetic process [GO:0042421]; pancreatic A cell differentiation [GO:0003310]; positive regulation of cell cycle arrest [GO:0071158]; positive regulati…	nucleus [GO:0005634]; transcription repressor complex [GO:0017053]	chromatin DNA binding [GO:0031490]; cyclin binding [GO:0030332]; DNA-binding transcription repressor activity, RNA polymerase II-specific [GO:0001227]; histone deacetylase binding [GO:0042826]; RNA polymerase II cis-regulatory region sequence-specific DNA binding [GO:0000978]	AVKAPGAK	7.11	0.220807	0.220807	0.178132	740.547	0.755	0.97	0.368	16.3492	16.1259	15.6824	16.1767	16.8808	17.4268	15.4621	15.5198	16.2692	16.6175	16.5261	16.1596	18.0848	15.6349	15.6095	18.4312	16.2521	16.7113	16.2513	17.1408	17.2752	15.9644	18.0479	15.1895	15.818	16.5094	16.2454	17.5925	15.9361	16.1424	15.6969	15.6139
A0A2K5TNR1	A0A2K5TNR1_MACFA	Nucleophosmin		Macaca fascicularis (Crab-eating macaque) (Cynomolgus monkey)		cytoplasm [GO:0005737]; nucleolus [GO:0005730]	RNA binding [GO:0003723]	MVSLGAGAK	6.57	1	1	0.183793	848.689	0.76	0.934	0.485	0	0	0	16.1436	0	0	0	0	0	0	16.2722	0	15.4012	0	0	0	0	0	17.8889	0	0	0	0	0	0	0	0	0	14.8622	16.7456	0	0
A0A2K5TNS2	A0A2K5TNS2_MACFA	Sushi domain-containing protein	GABBR1	Macaca fascicularis (Crab-eating macaque) (Cynomolgus monkey)		integral component of membrane [GO:0016021]	G protein-coupled GABA receptor activity [GO:0004965]	THSPT	6.3	1	1	0.146811	541.983	0.233	0.515	0.174	15.5857	15.6191	14.4878	15.3099	15.5627	16.0799	14.884	0	15.2879	15.2153	13.0089	15.3004	0	0	14.7571	0	14.1707	15.2021	0	0	15.7528	0	0	14.5625	12.6842	15.7264	16.1305	14.8122	0	15.8361	0	15.163
A0A2K5TNS4	A0A2K5TNS4_MACFA	Uncharacterized protein	SYNE1	Macaca fascicularis (Crab-eating macaque) (Cynomolgus monkey)	cytoskeleton organization [GO:0007010]	integral component of membrane [GO:0016021]; meiotic nuclear membrane microtubule tethering complex [GO:0034993]; nuclear outer membrane [GO:0005640]	actin filament binding [GO:0051015]	SSLNEYQPK	4.5	1	1	0.0849517	1065.15	0.231	0.307	0.167	13.5671	0	14.9374	15.2838	10.2532	14.4022	0	0	0	0	0	0	0	0	0	15.7543	15.1708	0	6.4123	13.0345	0	0	0	15.4442	0	13.4485	16.0536	0	15.5975	13.8806	15.0588	0
A0A2K5TNT9	A0A2K5TNT9_MACFA	Uncharacterized protein	UFD1	Macaca fascicularis (Crab-eating macaque) (Cynomolgus monkey)	ubiquitin-dependent protein catabolic process [GO:0006511]			GVEPSPSPIKPGDIK	10.92	1	1	0.332867	1521.14	0.607	0.317	1	0	0	0	0	0	0	0	0	0	0	0	0	0	0	16.5058	0	0	0	0	0	0	0	0	0	0	0	0	0	0	0	0	0
A0A2K5TNW9	A0A2K5TNW9_MACFA	KRAB domain-containing protein	ZNF738	Macaca fascicularis (Crab-eating macaque) (Cynomolgus monkey)	regulation of transcription, DNA-templated [GO:0006355]		nucleic acid binding [GO:0003676]	KVMLENFR	18.56	1	1	0.182401	1035.82	0.636	0.349	0.788	15.1537	0	15.9116	16.2186	0	14.2194	0	0	0	15.1046	0	0	16.3997	16.0253	16.0129	0	15.6394	13.6945	16.1924	15.6133	0	16.2016	18.6559	0	0	14.7295	15.319	16.0402	0	0	16.3753	14.4989
A0A2K5TNZ0	A0A2K5TNZ0_MACFA	Uncharacterized protein	ZNF431	Macaca fascicularis (Crab-eating macaque) (Cynomolgus monkey)				GASGCPAAER	12.39	0.0642728	0.0642728	0.2241	976.879	0.329	0.147	0.711	16.0712	16.8237	15.3157	15.7141	15.7179	0	15.8718	16.824	15.9452	15.9605	14.3467	15.6467	16.1627	16.2014	17.0912	15.7564	0	16.3071	17.5131	16.3282	16.3244	16.3182	15.9495	16.321	16.4551	17.0651	16.7988	15.6356	14.8652	16.795	15.6564	16.6021
A0A2K5TP03	A0A2K5TP03_MACFA	Uncharacterized protein		Macaca fascicularis (Crab-eating macaque) (Cynomolgus monkey)				LLDIGAAPPVAGLPLRVMPR	4.93	0.644848	0.644848	0.0284888	2057.38	0.988	0.878	1	12.4414	0	15.0531	13.7008	0	0	0	17.8717	0	0	13.2528	13.6372	12.5313	13.2162	11.8205	12.6785	13.3584	0	12.0286	14.8845	0	12.2362	16.756	11.784	0	11.7821	10.3249	0	12.5477	14.6298	12.6164	12.0978
A0A2K5TP15	A0A2K5TP15_MACFA	Uncharacterized protein		Macaca fascicularis (Crab-eating macaque) (Cynomolgus monkey)				NMPKCK	1.5	1	1	0	776.6	0.402	0.887	0.186	0	0	14.5147	16.5195	17.0441	0	0	0	14.3943	0	0	0	0	0	17.2657	0	0	0	0	0	0	0	0	17.3157	0	17.3779	15.606	16.8876	0	0	0	0
A0A2K5TP45	A0A2K5TP45_MACFA	Uncharacterized protein		Macaca fascicularis (Crab-eating macaque) (Cynomolgus monkey)				EPQVYILPPPQEELTK	22.5	0.774023	0.774023	0.406821	1881.52	0.437	0.243	0.56	23.1926	23.0832	22.8523	22.1914	22.981	22.9263	23.2965	23.0895	22.9274	23.8255	22.6457	22.6158	22.6552	22.9502	23.1602	23.0335	22.7754	22.9811	23.0113	23.6875	22.949	22.8902	22.5304	21.1041	21.3483	23.9035	23.7516	22.0519	22.2799	22.9189	23.0526	21.9133
A0A2K5TPB8	A0A2K5TPB8_MACFA	Uncharacterized protein	MACF1	Macaca fascicularis (Crab-eating macaque) (Cynomolgus monkey)	Golgi to plasma membrane protein transport [GO:0043001]; intermediate filament cytoskeleton organization [GO:0045104]; positive regulation of axon extension [GO:0045773]; regulation of cell migration [GO:0030334]; regulation of focal adhesion assembly [GO:0051893]; regulation of microtubule-based process [GO:0032886]	Golgi apparatus [GO:0005794]; microtubule [GO:0005874]; ruffle membrane [GO:0032587]	actin filament binding [GO:0051015]; calcium ion binding [GO:0005509]; microtubule minus-end binding [GO:0051011]	GRDAEK	14.98	1	1	0.185971	674.636	0.369	0.195	0.307	0	0	22.8807	17.7823	22.4647	18.0731	17.3883	18.4283	17.3042	0	17.4766	22.8265	17.2293	20.926	17.2259	0	21.9662	14.1444	15.8218	0	0	18.0108	0	0	22.1635	17.5853	22.1823	0	16.2259	16.126	17.2918	16.7502
A0A2K5TPC1	A0A2K5TPC1_MACFA	Cytochrome b-c1 complex subunit 6		Macaca fascicularis (Crab-eating macaque) (Cynomolgus monkey)	mitochondrial electron transport, ubiquinol to cytochrome c [GO:0006122]	mitochondrial inner membrane [GO:0005743]; respirasome [GO:0070469]	ubiquinol-cytochrome-c reductase activity [GO:0008121]	GLEDERK	2.81	1	1	0.0811118	843.658	0.859	0.656	0.748	0	0	0	13.9031	10.9172	13.4965	0	14.0982	14.6464	0	0	0	0	0	14.811	0	0	0	0	16.0199	12.0893	13.6942	0	0	0	0	0	9.95608	0	14.6265	0	0
A0A2K5TPG0	A0A2K5TPG0_MACFA	E2F_TDP domain-containing protein	E2F4	Macaca fascicularis (Crab-eating macaque) (Cynomolgus monkey)	mitotic cell cycle [GO:0000278]	nucleus [GO:0005634]; transcription regulator complex [GO:0005667]	DNA binding [GO:0003677]; DNA-binding transcription factor activity [GO:0003700]	VSMGR	4.95	1	1	0.221818	548.479	0.171	0.064	0.783	0	0	0	0	0	0	16.6664	0	0	0	16.5201	18.2017	17.3144	16.7945	16.4397	17.4756	0	0	0	0	0	16.5702	0	0	0	0	0	0	0	17.9122	0	0
A0A2K5TPH8	A0A2K5TPH8_MACFA	UBC core domain-containing protein		Macaca fascicularis (Crab-eating macaque) (Cynomolgus monkey)				FLTPCYYPR	2.96	1	1	0.141132	1217.85	0.243	0.207	0.268	0	0	18.9549	15.8211	0	0	0	0	0	0	0	18.2867	0	0	0	0	15.3902	16.769	16.5355	17.9825	0	0	17.619	0	0	16.8361	15.8439	0	0	0	0	0
A0A2K5TPI1	A0A2K5TPI1_MACFA	ACB domain-containing protein	DBI	Macaca fascicularis (Crab-eating macaque) (Cynomolgus monkey)	negative regulation of protein lipidation [GO:1903060]; phosphatidylcholine acyl-chain remodeling [GO:0036151]; positive regulation of CoA-transferase activity [GO:1905920]; positive regulation of phospholipid transport [GO:2001140]	protein-lipid complex [GO:0032994]	identical protein binding [GO:0042802]; long-chain fatty acyl-CoA binding [GO:0036042]	RIAGGEAEFEK	9.52	1	1	0.278638	1207.42	0.785	0.503	0.913	0	0	0	16.8522	16.7516	18.6724	17.8592	15.924	0	0	18.809	0	0	21.2728	0	16.6429	16.3821	19.5861	0	0	18.312	15.9416	18.0068	0	17.9906	10.6327	19.4361	0	0	18.5496	18.089	0
A0A2K5TPK1	A0A2K5TPK1_MACFA	Enhancer of polycomb homolog	EPC1	Macaca fascicularis (Crab-eating macaque) (Cynomolgus monkey)	histone H2A acetylation [GO:0043968]; histone H4 acetylation [GO:0043967]; negative regulation of gene expression, epigenetic [GO:0045814]; negative regulation of transcription by RNA polymerase II [GO:0000122]; positive regulation of transcription by RNA polymerase II [GO:0045944]	nuclear body [GO:0016604]; nuclear membrane [GO:0031965]; Piccolo NuA4 histone acetyltransferase complex [GO:0032777]	histone acetyltransferase activity [GO:0004402]	AISAQQVYGEK	5.49	1	1	0.0181629	1189.85	0.26	0.101	0.956	12.496	0	0	0	0	12.3059	0	8.98512	14.8686	13.9608	0	0	0	0	0	0	0	14.5339	13.7071	0	13.9885	0	13.7101	13.4158	0	12.3087	12.4332	0	14.5458	16.9998	0	0
A0A2K5TPK2	A0A2K5TPK2_MACFA	Uncharacterized protein	EGM_08124	Macaca fascicularis (Crab-eating macaque) (Cynomolgus monkey)				NTTPSVPSSR	10.91	1	1	0.277143	1044.51	0.122	0.046	0.521	0	0	0	0	0	0	0	16.2181	0	0	0	0	17.8658	0	0	0	0	0	17.9461	17.2796	17.584	0	18.0327	0	0	0	16.5092	0	0	0	16.8352	17.3145
A0A2K5TPL0	A0A2K5TPL0_MACFA	Adenylate cyclase type 6 (EC 4.6.1.1)	ADCY6	Macaca fascicularis (Crab-eating macaque) (Cynomolgus monkey)	cAMP biosynthetic process [GO:0006171]; intracellular signal transduction [GO:0035556]	integral component of membrane [GO:0016021]; plasma membrane [GO:0005886]	adenylate cyclase activity [GO:0004016]; ATP binding [GO:0005524]; metal ion binding [GO:0046872]	TRANSMEGLMPR	8.51	1	1	2.38e-13	1362.3	0.088	0.033	0.715	0	0	15.0128	0	0	0	0	0	0	0	0	0	0	0	0	0	0	0	0	16.6362	0	11.733	0	10.5416	16.3899	16.9661	15.2833	0	0	0	0	0
A0A2K5TPN1	A0A2K5TPN1_MACFA	ATP synthase F1 subunit gamma (ATP synthase subunit gamma, mitochondrial) (F-ATPase gamma subunit)		Macaca fascicularis (Crab-eating macaque) (Cynomolgus monkey)		proton-transporting ATP synthase complex, catalytic core F(1) [GO:0045261]	proton-transporting ATP synthase activity, rotational mechanism [GO:0046933]	MTAMDNTSK	8.79	0.458303	0.458303	0.121614	1013.8	0.731	0.72	0.498	10.9598	16.3912	14.992	14.1808	15.8461	0	0	0	0	0	0	13.283	14.0145	16.7514	0	15.4116	15.2795	0	0	13.0523	0	0	16.5037	12.7763	0	14.4998	14.4935	0	14.5893	0	0	16.5483
A0A2K5TPN3	A0A2K5TPN3_MACFA	Uncharacterized protein		Macaca fascicularis (Crab-eating macaque) (Cynomolgus monkey)	defense response to virus [GO:0051607]	extracellular space [GO:0005615]	cytokine activity [GO:0005125]; cytokine receptor binding [GO:0005126]	ADTMR	1.22	1	1	0.0437992	609.764	0.617	0.397	0.692	0	16.7364	0	15.0716	14.5138	15.2911	0	0	0	0	0	0	0	13.8322	0	0	0	15.57	17.2319	12.2845	0	14.7212	0	12.1349	0	15.6224	0	0	14.2488	0	13.6619	0
A0A2K5TPP2	A0A2K5TPP2_MACFA	Uncharacterized protein	PAX7	Macaca fascicularis (Crab-eating macaque) (Cynomolgus monkey)	cartilage development [GO:0051216]; chromatin remodeling [GO:0006338]; dorsal/ventral neural tube patterning [GO:0021904]; embryonic skeletal system development [GO:0048706]; muscle tissue morphogenesis [GO:0060415]; neuron fate commitment [GO:0048663]; positive regulation of histone methylation [GO:0031062]; positive regulation of myoblast proliferation [GO:2000288]; positive regulation of trans…	nucleus [GO:0005634]	DNA-binding transcription factor activity, RNA polymerase II-specific [GO:0000981]; sequence-specific double-stranded DNA binding [GO:1990837]	MAALPGTVPR	4.27	1	1	0.0954138	1024.78	0.772	0.744	0.683	13.3638	13.0589	12.7532	13.6142	0	14.8938	0	15.2976	0	0	0	0	0	14.8139	13.2104	0	0	0	0	14.2683	0	0	15.9369	16.0298	0	15.4354	0	14.886	0	13.8543	13.613	0
A0A2K5TPR8	A0A2K5TPR8_MACFA	Fork-head domain-containing protein	FOXH1	Macaca fascicularis (Crab-eating macaque) (Cynomolgus monkey)	aorta morphogenesis [GO:0035909]; axial mesoderm development [GO:0048318]; cardiac right ventricle morphogenesis [GO:0003215]; cellular response to cytokine stimulus [GO:0071345]; embryonic heart tube anterior/posterior pattern specification [GO:0035054]; heart looping [GO:0001947]; negative regulation of androgen receptor signaling pathway [GO:0060766]; negative regulation of DNA-binding transcr…	activin responsive factor complex [GO:0032444]; nuclear chromatin [GO:0000790]	androgen receptor binding [GO:0050681]; bHLH transcription factor binding [GO:0043425]; co-SMAD binding [GO:0070410]; DNA-binding transcription activator activity, RNA polymerase II-specific [GO:0001228]; protein domain specific binding [GO:0019904]; R-SMAD binding [GO:0070412]; transcription regulatory region sequence-specific DNA binding [GO:0000976]	LKLAQIIR	7.6	1	1	0.0529967	955.585	0.983	0.945	0.847	0	0	13.114	15.0241	0	0	0	0	0	18.833	16.2588	12.4995	0	0	0	0	15.2941	0	0	0	0	14.3486	15.7382	0	0	13.2995	0	17.1525	0	0	0	0
A0A2K5TPT6	A0A2K5TPT6_MACFA	Uncharacterized protein	NUB1	Macaca fascicularis (Crab-eating macaque) (Cynomolgus monkey)		cytosol [GO:0005829]; nucleolus [GO:0005730]; nucleoplasm [GO:0005654]		KTNGGXR	15.64	1	1	0	745.79	0.257	0.103	0.847	0	0	0	0	0	0	0	0	0	0	0	0	0	0	15.5829	0	0	15.0067	0	0	0	15.4221	0	15.2614	0	13.6297	15.5041	0	0	0	0	0
A0A2K5TPU9	A0A2K5TPU9_MACFA	Protein kinase domain-containing protein		Macaca fascicularis (Crab-eating macaque) (Cynomolgus monkey)			ATP binding [GO:0005524]; protein kinase activity [GO:0004672]	NKEDGLQNK	8.87	0.0609892	0.0609892	0.230241	1044.83	0.872	0.734	0.634	19.3741	20.4173	19.7911	19.7028	18.4799	19.7007	18.0807	18.927	18.8244	19.4162	19.1929	19.5014	19.4108	18.953	18.6835	18.3842	18.9011	18.6983	18.5805	20.0518	19.5605	19.4465	19.9269	18.9721	19.3464	19.8412	18.6609	18.8864	17.9669	20.0364	18.8517	19.766
A0A2K5TPV1	A0A2K5TPV1_MACFA	Chon_Sulph_att domain-containing protein		Macaca fascicularis (Crab-eating macaque) (Cynomolgus monkey)	nervous system development [GO:0007399]	integral component of membrane [GO:0016021]		RLSNPA	12.99	0.785245	0.785245	0.294765	658.098	0.935	0.849	0.514	0	17.3902	16.1876	14.5618	15.7774	14.6597	16.2477	15.7943	17.4548	0	15.4967	16.3342	16.2673	16.2037	15.7961	15.5173	16.7605	17.2066	15.5933	0	0	16.5777	0	17.3321	15.4236	16.7307	16.4116	16.0031	0	0	0	16.5451
A0A2K5TPV2	A0A2K5TPV2_MACFA	Uncharacterized protein		Macaca fascicularis (Crab-eating macaque) (Cynomolgus monkey)		integral component of membrane [GO:0016021]		EFKHEPQLQSMK	3.88	1	1	0.710864	1500.73	0.652	0.964	0.378	0	0	0	0	0	0	0	0	0	0	0	0	0	17.4876	0	0	0	0	0	0	0	17.4916	0	0	0	0	0	0	0	0	0	0
A0A2K5TPV6	A0A2K5TPV6_MACFA	Collagen type XXIII alpha 1 chain	COL23A1	Macaca fascicularis (Crab-eating macaque) (Cynomolgus monkey)				GEPGHR	9.37	1	1	0.199404	651.529	0.892	0.72	0.734	16.4308	16.5993	16.8761	0	16.0896	0	16.1695	16.3637	0	0	0	0	17.4136	17.9675	0	16.7284	0	0	16.4617	0	0	16.869	0	17.0495	17.3498	16.6989	0	0	16.4391	0	16.2868	15.8247
A0A2K5TPW2	A0A2K5TPW2_MACFA	Uncharacterized protein	ARHGAP23	Macaca fascicularis (Crab-eating macaque) (Cynomolgus monkey)	signal transduction [GO:0007165]		GTPase activator activity [GO:0005096]	VSHSSGPK	1.24	1	1	0.0781853	798.287	0.516	0.905	0.194	0	0	15.2339	0	14.3759	0	15.6842	14.6088	0	0	14.1678	15.6561	0	14.2527	12.9168	16.1544	0	15.2285	15.193	15.3344	0	0	15.3505	0	15.6908	14.6916	0	0	13.6802	14.9966	0	0
A0A2K5TPY8	A0A2K5TPY8_MACFA	UPAR/Ly6 domain-containing protein		Macaca fascicularis (Crab-eating macaque) (Cynomolgus monkey)				CIEFSGIINTGIR	7.33	0.790907	0.790907	0.257816	1479.62	0.118	0.187	0.147	14.1056	15.6959	15.9032	13.2028	0	0	0	0	0	15.979	16.012	15.7376	0	0	0	0	11.6966	0	15.0045	0	0	14.8658	16.328	15.0225	0	15.116	16.2638	0	14.9965	16.1458	16.0256	14.388
A0A2K5TQ17	A0A2K5TQ17_MACFA	Uncharacterized protein	PIMREG	Macaca fascicularis (Crab-eating macaque) (Cynomolgus monkey)		nucleolus [GO:0005730]; nucleoplasm [GO:0005654]		SAKSALGAMSQLLR	4.73	1	1	0.188409	1447.95	0.465	0.22	0.782	0	15.1273	14.8079	14.483	0	0	14.361	0	15.6505	0	0	0	0	0	0	0	14.5313	16.108	0	0	0	13.2542	16.4464	14.1081	0	15.3273	15.2708	0	13.8828	0	8.54665	0
A0A2K5TQ20	A0A2K5TQ20_MACFA	Peroxisomal leader peptide-processing protease (EC 3.4.21.-)	TYSND1	Macaca fascicularis (Crab-eating macaque) (Cynomolgus monkey)	protein processing [GO:0016485]; regulation of fatty acid beta-oxidation [GO:0031998]	peroxisome [GO:0005777]	protease binding [GO:0002020]; serine-type endopeptidase activity [GO:0004252]	QWGSAMR	2.75	1	1	0.132608	851.26	0.463	0.215	0.913	17.0119	0	15.0777	12.602	0	0	0	15.811	14.0668	14.6934	14.851	0	0	15.9546	15.7472	15.2294	10.5594	0	0	0	13.6254	13.8934	15.0832	12.827	13.6087	0	0	13.7784	15.3979	0	12.0475	14.1334
A0A2K5TQ22	A0A2K5TQ22_MACFA	Uncharacterized protein	PIMREG	Macaca fascicularis (Crab-eating macaque) (Cynomolgus monkey)				LSQELEEAIMAEER	7.96	1	1	0.341469	1662.29	0.482	0.579	0.361	0	16.9802	15.2564	17.2542	15.675	15.3368	15.5844	17.384	0	13.9424	16.6748	16.1786	0	15.2571	0	0	14.266	0	0	17.1377	0	0	17.3879	16.5422	15.7028	16.4603	15.9059	0	16.8159	15.7935	15.7426	16.8246
A0A2K5TQ54	A0A2K5TQ54_MACFA	DPPIV_N domain-containing protein	DPP9	Macaca fascicularis (Crab-eating macaque) (Cynomolgus monkey)	proteolysis [GO:0006508]	cell leading edge [GO:0031252]; cytosol [GO:0005829]; microtubule [GO:0005874]	identical protein binding [GO:0042802]	NGFMVSPMKPLEIK	6.99	1	1	0.837121	1607.86	0.356	0.151	1	0	0	0	0	0	0	0	0	0	0	0	0	17.4819	0	17.4752	0	0	0	0	0	0	0	0	0	0	0	0	0	0	0	0	0
A0A2K5TQ82	A0A2K5TQ82_MACFA	Phospholipid-transporting ATPase (EC 7.6.2.1)	ATP11B	Macaca fascicularis (Crab-eating macaque) (Cynomolgus monkey)	phospholipid transport [GO:0015914]	endoplasmic reticulum [GO:0005783]; integral component of membrane [GO:0016021]; recycling endosome [GO:0055037]	ATPase-coupled intramembrane lipid transporter activity [GO:0140326]; ATP binding [GO:0005524]; magnesium ion binding [GO:0000287]	MALNYKSK	10.9	0.662493	0.662493	0.11889	965.641	0.343	0.283	0.315	15.3006	0	14.9264	15.7865	15.5537	15.5512	15.7012	14.5856	16.2517	15.4629	13.5633	15.3643	15.204	14.8787	13.9684	16.4455	14.2212	15.6166	15.6925	13.8908	11.0215	13.4405	13.0744	15.6219	14.4726	14.9786	14.8427	0	15.7896	14.4023	15.4444	16.7505
A0A2K5TQ89	A0A2K5TQ89_MACFA	Uncharacterized protein	ZNF358	Macaca fascicularis (Crab-eating macaque) (Cynomolgus monkey)				GFGQGSALLK	6.26	1	1	0.132142	978.344	0.104	0.16	0.15	0	13.4129	13.9973	15.5361	14.0311	0	0	0	0	0	0	0	15.4856	0	14.3251	13.0076	12.9854	0	0	10.4566	13.6035	15.1619	19.215	0	0	14.675	15.5302	8.49529	13.0615	14.4849	16.3379	11.6301
A0A2K5TQ94	A0A2K5TQ94_MACFA	Protein kinase domain-containing protein	IRAK1	Macaca fascicularis (Crab-eating macaque) (Cynomolgus monkey)	activation of NF-kappaB-inducing kinase activity [GO:0007250]; interleukin-1-mediated signaling pathway [GO:0070498]; lipopolysaccharide-mediated signaling pathway [GO:0031663]; negative regulation of NF-kappaB transcription factor activity [GO:0032088]; positive regulation of I-kappaB kinase/NF-kappaB signaling [GO:0043123]; positive regulation of leukocyte adhesion to vascular endothelial cell …	cytosol [GO:0005829]; nucleoplasm [GO:0005654]; protein-containing complex [GO:0032991]	ATP binding [GO:0005524]; protein heterodimerization activity [GO:0046982]; protein homodimerization activity [GO:0042803]; protein serine/threonine kinase activity [GO:0004674]	THGAR	4.42	0.0603247	0.0603247	0.205813	541.257	0.502	0.243	0.958	18.1269	19.0741	16.0015	17.3307	17.6644	18.5139	15.7005	15.5395	18.2139	16.9719	16.37	16.7672	15.8255	16.4223	15.4251	15.2336	18.1705	19.5656	16.8644	16.7768	18.0502	16.0331	18.92	16.0815	15.9322	18.5069	18.9562	15.7256	16.8841	16.531	17.7857	16.0857
A0A2K5TQA1	A0A2K5TQA1_MACFA	Uncharacterized protein	PTCHD1	Macaca fascicularis (Crab-eating macaque) (Cynomolgus monkey)		integral component of membrane [GO:0016021]		ANMLDQHHTDLILKYYR	4.41	1	1	0.00967313	2146.23	0.055	0.69	0.021	16.443	0	14.0533	0	7.92169	0	16.5957	10.9324	19.1849	16.5591	15.3695	17.4292	14.3211	10.9814	15.3241	14.7207	0	14.2237	17.8239	16.2116	16.8055	13.6734	17.1364	15.4217	14.9697	0	0	16.2294	0	13.577	13.3771	0
A0A2K5TQC5	A0A2K5TQC5_MACFA	EF-hand domain-containing protein	RAB44	Macaca fascicularis (Crab-eating macaque) (Cynomolgus monkey)			calcium ion binding [GO:0005509]; GTPase activity [GO:0003924]; GTP binding [GO:0005525]	LQEAQADKEALELTLK	6.07	1	1	0.770392	1800.91	0.493	0.964	0.257	0	0	0	16.518	0	0	0	0	0	0	0	0	0	0	0	0	0	0	0	0	0	0	0	0	0	0	16.7708	0	0	0	0	0
A0A2K5TQI7	A0A2K5TQI7_MACFA	Fibronectin type-II domain-containing protein	SEL1L	Macaca fascicularis (Crab-eating macaque) (Cynomolgus monkey)	protein secretion [GO:0009306]; retrograde protein transport, ER to cytosol [GO:0030970]; triglyceride metabolic process [GO:0006641]	Derlin-1 retrotranslocation complex [GO:0036513]; Hrd1p ubiquitin ligase ERAD-L complex [GO:0000839]; integral component of membrane [GO:0016021]		LEQEEQRR	11.47	0.897246	0.897246	0.189986	1087.89	0.818	0.806	0.49	17.6355	0	15.1713	17.7245	11.7502	19.2833	16.42	18.7936	16.3775	19.6254	16.7363	0	17.477	14.4896	0	14.8267	0	16.7065	17.8287	14.7746	0	13.7723	18.955	15.3589	16.575	14.8635	16.9106	17.7831	15.7044	17.5317	16.7147	0
A0A2K5TQJ2	A0A2K5TQJ2_MACFA	Uncharacterized protein	ADAMTS10	Macaca fascicularis (Crab-eating macaque) (Cynomolgus monkey)		extracellular region [GO:0005576]	metal ion binding [GO:0046872]; metalloendopeptidase activity [GO:0004222]	GGGVK	4.46	0.886887	0.886887	0.252829	416.006	0.93	0.706	0.874	18.0468	17.8747	17.914	17.5603	17.7698	18.1597	17.6639	18.5678	17.1427	17.5128	17.1153	18.3031	20.6494	17.5023	17.6475	17.838	16.0426	18.7707	18.2238	17.748	16.2933	17.4591	18.2174	18.1105	18.2332	17.9076	18.6059	17.9049	17.1542	18.1453	17.6827	17.7536
A0A2K5TQL5	A0A2K5TQL5_MACFA	SHSP domain-containing protein		Macaca fascicularis (Crab-eating macaque) (Cynomolgus monkey)		cytoplasm [GO:0005737]; nucleus [GO:0005634]	metal ion binding [GO:0046872]; structural constituent of eye lens [GO:0005212]	SSACPRPAK	6.82	1	1	1.17e-13	974.456	0.711	0.439	0.783	10.782	0	0	0	16.3495	0	0	0	16.4188	15.2226	0	0	0	0	0	0	0	0	0	0	0	0	15.6459	0	0	0	20.5053	0	0	0	0	0
A0A2K5TQM3	A0A2K5TQM3_MACFA	Coiled-coil domain-containing protein 55 (Nuclear speckle splicing regulatory protein 1)		Macaca fascicularis (Crab-eating macaque) (Cynomolgus monkey)				NMAKDK	5.7	1	1	0.276874	723.194	0.203	0.713	0.068	0	21.2532	17.5957	18.6579	0	18.5118	0	17.0903	21.4381	19.8931	16.145	16.6046	0	19.3774	0	16.8693	16.4884	0	0	0	0	18.7125	18.6138	0	17.8022	0	20.1228	20.7334	19.3419	0	18.0076	18.9275
A0A2K5TQM9	A0A2K5TQM9_MACFA	RNA helicase (EC 3.6.4.13)	DHX30	Macaca fascicularis (Crab-eating macaque) (Cynomolgus monkey)			ATP binding [GO:0005524]; nucleic acid binding [GO:0003676]; RNA helicase activity [GO:0003724]	CPCSEK	15.53	1	1	0.201053	777.687	0.769	0.546	0.791	16.8204	0	14.7079	16.11	0	16.4574	15.5928	16.4029	16.4122	16.4087	16.46	16.7517	14.7011	16.5661	15.0205	16.1759	15.3612	15.5703	14.8415	15.7671	17.1205	16.5871	15.8803	15.6921	15.7406	16.5794	14.6699	15.3784	16.0012	14.7332	16.132	15.8173
A0A2K5TQR1	A0A2K5TQR1_MACFA	Uncharacterized protein		Macaca fascicularis (Crab-eating macaque) (Cynomolgus monkey)				SHKSSESSMSETESESK	8.29	1	1	0.129045	1872.5	0.608	0.405	0.704	14.362	0	13.2435	13.9145	15.9789	10.8045	15.4881	15.1986	13.1281	13.8869	18.2706	15.1585	14.0668	13.7887	14.6581	14.1372	10.8996	15.2471	14.9949	0	0	15.1124	0	15.4998	0	14.0096	14.8985	0	15.3967	0	15.3141	14.1173
A0A2K5TQR8	A0A2K5TQR8_MACFA	DUF2075 domain-containing protein	SLFN13	Macaca fascicularis (Crab-eating macaque) (Cynomolgus monkey)				HMEALLQSLVIVLLGFR	4.74	1	1	0.119879	1934.54	0.193	0.107	0.328	8.14438	0	0	12.2035	0	0	0	0	0	15.5172	0	10.7474	0	14.4421	0	7.8308	13.8134	12.4284	15.296	13.9472	0	13.6918	0	14.0454	0	13.5415	0	9.94011	0	12.0821	0	14.0656
A0A2K5TQT5	A0A2K5TQT5_MACFA	Solute carrier family 26 member 9 (Anion transporter/exchanger protein 9)	SLC26A9	Macaca fascicularis (Crab-eating macaque) (Cynomolgus monkey)	bicarbonate transport [GO:0015701]; positive regulation of gene expression [GO:0010628]	apical plasma membrane [GO:0016324]; cell surface [GO:0009986]; integral component of membrane [GO:0016021]	anion:anion antiporter activity [GO:0015301]; ATPase binding [GO:0051117]; chloride channel activity [GO:0005254]; secondary active sulfate transmembrane transporter activity [GO:0008271]	YNCAGLLYKLQK	18.88	0.0185886	0.0185886	1.37e-12	1471.07	0.031	0.777	0.009	16.8798	14.9773	14.848	0	15.2002	16.2716	15.8801	17.0726	0	14.203	15.6722	5.64912	0	13.0659	14.106	15.4989	15.2426	19.4155	14.4663	15.4458	15.5273	14.8487	18.3467	15.3493	11.9107	0	0	12.7341	13.1183	0	15.3301	13.2935
A0A2K5TQW3	A0A2K5TQW3_MACFA	DDHD domain-containing protein	DDHD1	Macaca fascicularis (Crab-eating macaque) (Cynomolgus monkey)			metal ion binding [GO:0046872]	LEPLILK	17.42	1	1	0.122125	822.089	0.646	0.748	0.444	14.7564	11.8771	12.9808	13.6709	0	0	0	16.1285	13.1379	0	0	0	0	0	0	0	15.3162	0	0	0	0	16.2478	0	15.2355	0	0	15.4125	0	0	0	0	0
A0A2K5TR04	A0A2K5TR04_MACFA	Fork-head domain-containing protein	FOXA3	Macaca fascicularis (Crab-eating macaque) (Cynomolgus monkey)	cellular glucose homeostasis [GO:0001678]; cellular response to starvation [GO:0009267]; chromatin organization [GO:0006325]; positive regulation of transcription by RNA polymerase II [GO:0045944]; spermatogenesis [GO:0007283]	actin cytoskeleton [GO:0015629]; nucleoplasm [GO:0005654]	DNA-binding transcription factor activity [GO:0003700]; protein domain specific binding [GO:0019904]; transcription factor binding [GO:0008134]; transcription regulatory region sequence-specific DNA binding [GO:0000976]	EMPKGYR	6.01	1	1	0.20772	879.815	0.365	0.191	0.485	15.2336	0	0	15.5715	0	0	0	0	15.3666	15.9682	0	15.5154	15.5467	0	0	16.9459	0	0	0	0	16.9674	0	0	0	0	0	15.232	0	16.9563	0	0	0
A0A2K5TRB1	A0A2K5TRB1_MACFA	Uncharacterized protein		Macaca fascicularis (Crab-eating macaque) (Cynomolgus monkey)				GAVHALG	6.15	1	1	0.00120308	624.251	0.816	0.79	0.562	17.7243	17.0485	15.7757	15.9343	15.8943	15.9517	0	0	0	0	0	0	0	0	0	0	16.706	0	17.6149	0	0	0	0	0	0	16.3309	14.1433	16.9755	0	0	0	0
A0A2K5TRB6	A0A2K5TRB6_MACFA	PABS domain-containing protein		Macaca fascicularis (Crab-eating macaque) (Cynomolgus monkey)	polyamine biosynthetic process [GO:0006596]		transferase activity [GO:0016740]	ALNDVR	12	1	1	0.100482	688.57	0.627	0.451	0.711	17.3376	18.1469	16.6212	17.0102	17.0997	17.694	16.3901	16.1891	17.3422	17.7755	17.2649	16.8637	17.6258	17.8966	17.6513	17.6894	17.2744	17.3212	17.623	17.844	17.2895	15.3668	16.7374	16.8065	16.8476	17.1627	17.1821	17.9599	16.2421	16.4613	17.5033	18.2033
A0A2K5TRC5	A0A2K5TRC5_MACFA	WD repeat-containing protein 76	WDR76	Macaca fascicularis (Crab-eating macaque) (Cynomolgus monkey)	cellular response to DNA damage stimulus [GO:0006974]	heterochromatin [GO:0000792]; nucleus [GO:0005634]; site of DNA damage [GO:0090734]	enzyme binding [GO:0019899]	EIIEKR	4.33	1	1	0.13526	786.674	0.458	0.446	0.382	0	16.581	0	0	15.8886	0	0	0	0	0	18.6914	16.2041	16.3679	0	0	14.8323	0	0	16.9665	14.2252	16.6077	20.2606	0	18.5921	0	0	17.7551	0	0	0	0	17.5614
A0A2K5TRC7	A0A2K5TRC7_MACFA	Ribosomal L1 domain containing 1	RSL1D1	Macaca fascicularis (Crab-eating macaque) (Cynomolgus monkey)	regulation of apoptotic process [GO:0042981]; regulation of cellular senescence [GO:2000772]; regulation of protein localization [GO:0032880]	nucleolus [GO:0005730]	mRNA 3'-UTR binding [GO:0003730]; mRNA 5'-UTR binding [GO:0048027]	SPNPSTPR	3.99	1	1	0.0461372	856.582	0.196	0.917	0.091	0	15.555	11.9887	0	15.2348	15.9254	0	0	0	18.0941	0	0	16.2987	0	15.0279	0	18.2209	0	0	0	0	13.7148	0	0	0	0	16.6588	17.0318	8.58799	14.6916	17.3378	0
A0A2K5TRE8	A0A2K5TRE8_MACFA	Uncharacterized protein	DEPTOR	Macaca fascicularis (Crab-eating macaque) (Cynomolgus monkey)	intracellular signal transduction [GO:0035556]; negative regulation of protein kinase activity [GO:0006469]; negative regulation of TOR signaling [GO:0032007]			RLMELLNEK	8.15	0.739673	0.739673	0.175947	1162.46	0.372	0.783	0.158	16.2273	0	16.2431	16.171	15.9649	13.9243	15.8348	15.9705	0	14.7955	0	0	0	16.1319	15.6659	0	16.4226	0	0	15.9943	0	0	0	0	15.8949	16.0336	16.5966	0	13.9623	16.8195	15.3954	0
A0A2K5TRI2	A0A2K5TRI2_MACFA	SH3 domain-containing protein	CASS4	Macaca fascicularis (Crab-eating macaque) (Cynomolgus monkey)	cell adhesion [GO:0007155]; positive regulation of cell migration [GO:0030335]; positive regulation of protein tyrosine kinase activity [GO:0061098]; positive regulation of substrate adhesion-dependent cell spreading [GO:1900026]	cytoplasm [GO:0005737]; focal adhesion [GO:0005925]	protein tyrosine kinase binding [GO:1990782]	FASIVIANGR	7.2	0.532707	0.532707	0.125007	1045.78	0.557	0.459	0.587	17.3057	0	10.9752	14.6228	12.2545	0	13.8283	13.5954	0	0	0	0	16.5473	13.8529	0	15.356	15.7051	15.082	16.6977	16.038	0	0	0	0	0	12.8021	16.0112	15.3664	0	14.8614	8.87087	15.2155
A0A2K5TRK7	A0A2K5TRK7_MACFA	Uncharacterized protein		Macaca fascicularis (Crab-eating macaque) (Cynomolgus monkey)				LAFPPLNK	17.5	0.791298	0.791298	0.259049	899.433	0.774	0.509	0.711	17.522	17.7486	17.345	16.7503	18.1686	18.2967	18.118	17.7004	18.6986	17.2314	18.3371	18.0451	17.4609	17.2115	17.1992	0	17.992	19.0672	16.6166	19.3321	18.378	17.003	17.9465	0	18.1983	19.2129	18.0512	17.3712	17.5155	17.6056	16.3414	18.1863
A0A2K5TRM9	A0A2K5TRM9_MACFA	Tr-type G domain-containing protein	GTPBP2	Macaca fascicularis (Crab-eating macaque) (Cynomolgus monkey)	nuclear-transcribed mRNA catabolic process, no-go decay [GO:0070966]; rescue of stalled ribosome [GO:0072344]	intracellular membrane-bounded organelle [GO:0043231]	GTPase activity [GO:0003924]; GTP binding [GO:0005525]; identical protein binding [GO:0042802]	EGVTK	9.46	0.131074	0.131074	0.121302	532.406	0.865	0.624	0.791	17.0922	17.0507	16.7735	16.6408	17.0909	18.7239	16.4679	17.391	17.4365	18.1404	17.5158	16.9843	18.5255	16.8422	16.8824	18.1839	16.8846	17.1733	17.2305	16.3387	18.7257	15.8626	17.6589	16.0256	17.7137	16.7263	17.4189	17.4716	16.5388	17.4356	17.3872	17.1128
A0A2K5TRN1	A0A2K5TRN1_MACFA	G_PROTEIN_RECEP_F1_2 domain-containing protein	CCR2	Macaca fascicularis (Crab-eating macaque) (Cynomolgus monkey)	blood vessel remodeling [GO:0001974]; cellular defense response [GO:0006968]; cellular homeostasis [GO:0019725]; hemopoiesis [GO:0030097]; homeostasis of number of cells within a tissue [GO:0048873]; humoral immune response [GO:0006959]; inflammatory response to wounding [GO:0090594]; leukocyte adhesion to vascular endothelial cell [GO:0061756]; macrophage migration [GO:1905517]; monocyte chemota…	cytoplasm [GO:0005737]; external side of plasma membrane [GO:0009897]; integral component of membrane [GO:0016021]	C-C chemokine receptor activity [GO:0016493]; CCR2 chemokine receptor binding [GO:0031727]; chemokine (C-C motif) ligand 12 binding [GO:0035716]; chemokine (C-C motif) ligand 2 binding [GO:0035715]; chemokine (C-C motif) ligand 7 binding [GO:0035717]	GKSNGR	16.65	0.782579	0.782579	0.245244	619.224	0.796	0.509	0.958	16.4868	16.1618	15.5462	15.8343	16.555	19.5875	16.1341	16.868	15.4501	16.1301	15.4794	15.0869	16.626	15.5564	0	16.4395	15.1728	14.4158	15.4258	16.1903	16.0803	16.2324	21.6177	16.2802	15.1442	15.9546	15.9964	15.9606	0	16.4904	16.4108	15.9599
A0A2K5TRP2	A0A2K5TRP2_MACFA	Calsequestrin	CASQ1	Macaca fascicularis (Crab-eating macaque) (Cynomolgus monkey)	endoplasmic reticulum organization [GO:0007029]; positive regulation of release of sequestered calcium ion into cytosol [GO:0051281]; positive regulation of store-operated calcium channel activity [GO:1901341]; protein polymerization [GO:0051258]; regulation of skeletal muscle contraction by regulation of release of sequestered calcium ion [GO:0014809]; regulation of store-operated calcium entry …	mitochondrial matrix [GO:0005759]; sarcoplasmic reticulum lumen [GO:0033018]	calcium ion binding [GO:0005509]; identical protein binding [GO:0042802]	MSATGRMGPR	17.39	1	1	0.147885	1079.18	0.629	0.365	0.771	0	0	14.3165	10.1378	0	0	17.1032	17.5648	14.0111	15.116	13.515	16.9129	17.1435	0	0	0	0	16.0902	13.956	18.3348	0	0	12.8657	0	0	0	14.8521	11.6695	0	0	14.1301	0
A0A2K5TRP3	A0A2K5TRP3_MACFA	Phosphoinositide 5-phosphatase (EC 3.1.3.36)	SYNJ2	Macaca fascicularis (Crab-eating macaque) (Cynomolgus monkey)	phosphatidylinositol dephosphorylation [GO:0046856]		phosphatidylinositol-4,5-bisphosphate 5-phosphatase activity [GO:0004439]; RNA binding [GO:0003723]	GQYGK	9.58	0.416377	0.416377	0.192844	551.177	0.141	0.08	0.223	0	17.9426	18.4133	19.8831	17.6055	19.2599	20.1662	19.2081	18.1098	17.3293	17.4446	21.8055	16.7034	16.6536	15.1753	15.286	19.3933	19.3608	0	18.524	20.0246	19.3042	19.4808	18.4124	17.0484	18.8511	17.6158	20.1327	20.1441	17.5375	20.2605	19.8094
A0A2K5TRV0	A0A2K5TRV0_MACFA	Uncharacterized protein	BBS10	Macaca fascicularis (Crab-eating macaque) (Cynomolgus monkey)	chaperone-mediated protein complex assembly [GO:0051131]; non-motile cilium assembly [GO:1905515]; photoreceptor cell maintenance [GO:0045494]; regulation of protein-containing complex assembly [GO:0043254]		ATP binding [GO:0005524]; RNA polymerase II repressing transcription factor binding [GO:0001103]	GSMLPVSCK	8.5	1	1	0.103374	979.463	0.543	0.314	0.587	0	15.6294	0	0	0	0	0	0	0	0	0	15.3986	13.4973	15.4692	11.6561	14.5832	12.5735	0	12.4344	14.108	0	0	14.6472	14.4929	15.6214	11.9706	0	0	0	15.493	13.0356	14.1452
A0A2K5TRW5	A0A2K5TRW5_MACFA	Uncharacterized protein	MRPL38	Macaca fascicularis (Crab-eating macaque) (Cynomolgus monkey)				EHFGEK	14.41	0.140558	0.140558	0.273709	746.164	0.724	0.97	0.491	17.6223	18.0215	18.2696	16.7692	17.6663	18.5611	17.9412	18.3378	17.8576	18.197	18.5054	18.1512	17.2358	17.8252	0	18.0895	17.8086	18.3881	16.9482	18.5595	17.6857	16.6811	18.6437	17.5218	17.1195	18.0878	18.1041	18.3654	17.2791	17.6254	18.4639	18.1176
A0A2K5TRY2	A0A2K5TRY2_MACFA	Uncharacterized protein	C2CD6	Macaca fascicularis (Crab-eating macaque) (Cynomolgus monkey)				GSFGR	6.66	0.666453	0.666453	0.0117845	522.426	0.246	0.469	0.122	15.5939	0	14.4433	16.0903	16.8481	18.4384	16.3502	15.9674	16.1568	0	0	17.1431	16.0357	0	0	15.6499	14.5458	17.908	14.3406	17.9511	14.5707	15.9427	17.4181	17.7528	16.1114	17.7531	0	0	0	16.5413	16.6905	0
A0A2K5TS00	A0A2K5TS00_MACFA	Uncharacterized protein	C2CD6	Macaca fascicularis (Crab-eating macaque) (Cynomolgus monkey)				DNYPSILKTDSSLSEVNFR	3.74	0.341217	0.341217	0.0679379	2184.45	0.988	0.88	0.916	9.26948	10.6148	13.2168	0	13.575	13.5798	0	12.0407	12.9829	12.1681	12.4767	14.0432	13.4777	16.2965	11.0995	12.4223	0	15.3171	13.8487	10.6313	11.5916	14.501	2.33399	17.1957	11.0121	12.1783	11.0692	14.8012	11.9498	12.6745	14.3313	0
A0A2K5TS13	A0A2K5TS13_MACFA	DH domain-containing protein	ECT2L	Macaca fascicularis (Crab-eating macaque) (Cynomolgus monkey)			guanyl-nucleotide exchange factor activity [GO:0005085]	NLLRPEVR	11.76	0.893964	0.893964	0.0688352	993.193	0.267	0.113	0.56	14.8935	15.1229	15.3715	14.0338	14.6941	15.5052	14.6893	14.3946	14.0758	15.1638	15.3705	15.7297	13.8856	13.4944	12.6701	14.6826	15.8178	13.565	15.6	14.2807	14.9382	13.606	16.9538	16.0017	15.7157	15.1202	15.1262	12.8848	15.1255	15.609	15.6666	15.1003
A0A2K5TS27	A0A2K5TS27_MACFA	Uncharacterized protein	CLMN	Macaca fascicularis (Crab-eating macaque) (Cynomolgus monkey)			actin binding [GO:0003779]	ADMKR	7.18	1	1	0.21071	622.803	0.916	0.684	0.872	0	15.909	15.6678	15.8066	0	0	16.1659	15.7886	15.1783	14.9293	0	0	16.1205	0	14.622	0	16.53	0	14.8757	14.272	15.8764	0	17.9545	0	14.6049	14.3462	15.2625	16.151	0	15.9772	0	14.8878
A0A2K5TS29	A0A2K5TS29_MACFA	Signal peptidase complex catalytic subunit SEC11 (EC 3.4.21.89)	SEC11A	Macaca fascicularis (Crab-eating macaque) (Cynomolgus monkey)	signal peptide processing [GO:0006465]	endoplasmic reticulum membrane [GO:0005789]; integral component of membrane [GO:0016021]	serine-type endopeptidase activity [GO:0004252]	IVSSALMIWK	9.34	1	1	0.354155	1163.57	0.752	0.835	0.485	16.9439	17.2738	16.4597	15.5547	16.6829	0	0	15.1508	15.0769	0	16.0552	14.2027	15.7576	14.6871	15.2427	16.2454	16.5935	0	0	15.5058	17.0777	14.497	17.5581	0	0	16.958	17.0856	0	14.4177	15.7144	16.2187	14.7619
A0A2K5TS45	A0A2K5TS45_MACFA	Uncharacterized protein		Macaca fascicularis (Crab-eating macaque) (Cynomolgus monkey)		extracellular space [GO:0005615]	metal ion binding [GO:0046872]	ADLAK	13.37	1	1	0.0780197	517.091	0.128	0.073	0.415	0	0	17.0253	18.5185	15.6897	17.4105	17.5114	0	0	0	0	16.9397	16.6531	0	0	0	18.9538	0	17.1755	0	18.8454	0	0	14.7796	19.258	22.3493	17.5213	0	17.1356	0	18.6037	20.5425
A0A2K5TS51	A0A2K5TS51_MACFA	Uncharacterized protein	FAM120B	Macaca fascicularis (Crab-eating macaque) (Cynomolgus monkey)	fat cell differentiation [GO:0045444]; peroxisome proliferator activated receptor signaling pathway [GO:0035357]	host cell nucleus [GO:0042025]; nucleus [GO:0005634]		SSVMGVR	5.73	1	1	0.106931	750.617	0.815	0.532	0.788	0	0	17.7133	16.5078	17.5968	19.5281	18.5566	17.6435	0	0	0	0	18.8772	0	0	18.7867	0	18.6521	16.9858	18.509	18.8532	18.5737	0	0	16.1642	16.6683	17.4128	0	0	18.5797	18.2269	18.2548
A0A2K5TS52	A0A2K5TS52_MACFA	Uncharacterized protein		Macaca fascicularis (Crab-eating macaque) (Cynomolgus monkey)		integral component of membrane [GO:0016021]		VKQMK	7.58	0.698621	0.698621	0.225192	633.282	0.47	0.407	0.266	19.7751	19.588	20.341	19.2986	19.77	19.7662	17.9739	20.0491	19.7081	20.3247	20.4974	19.6872	18.8649	19.6433	18.6215	0	19.6223	19.5697	19.484	19.5796	19.0325	20.5847	19.4225	20.4008	19.3446	17.4156	19.4215	20.5428	19.6738	18.0396	19.4446	19.2938
A0A2K5TS59	A0A2K5TS59_MACFA	Uncharacterized protein	CHRNG	Macaca fascicularis (Crab-eating macaque) (Cynomolgus monkey)		integral component of membrane [GO:0016021]; postsynaptic membrane [GO:0045211]	acetylcholine-gated cation-selective channel activity [GO:0022848]; transmembrane signaling receptor activity [GO:0004888]	AGGQK	5.2	1	1	2.87e-13	460.356	0.849	0.689	0.715	0	0	17.4259	0	0	0	0	15.9308	17.2894	0	0	0	17.5958	16.9247	0	0	0	15.5004	0	18.2689	17.3314	0	0	0	16.2593	0	0	0	0	17.0464	0	18.5915
A0A2K5TS60	A0A2K5TS60_MACFA	Uncharacterized protein		Macaca fascicularis (Crab-eating macaque) (Cynomolgus monkey)		extracellular space [GO:0005615]		KVPQVSTPTLVEVSR	102.43	0.878677	0.878677	0.275554	1640.36	0.94	0.91	0.874	24.5945	24.5998	24.2873	24.3575	23.6772	24.1893	23.4377	24.0845	24.4586	24.5341	23.6036	24.0547	24.1346	23.3468	23.1691	24.0432	23.1296	24.1737	23.7523	24.7628	24.8493	24.4247	24.4105	21.0674	23.8628	24.9645	23.6667	24.902	23.9993	23.1281	24.1408	22.6154
A0A2K5TS66	A0A2K5TS66_MACFA	Uncharacterized protein	FBN3	Macaca fascicularis (Crab-eating macaque) (Cynomolgus monkey)			calcium ion binding [GO:0005509]	CECTR	4.36	1	1	0.0468968	723.033	0.762	0.505	0.761	0	0	16.9547	0	0	14.5022	17.7037	16.3784	0	0	0	16.1532	0	0	0	0	0	16.6839	0	0	0	0	17.913	0	17.5344	17.0309	15.7389	0	0	19.0743	0	0
A0A2K5TS87	A0A2K5TS87_MACFA	Uncharacterized protein	FAM151A	Macaca fascicularis (Crab-eating macaque) (Cynomolgus monkey)		integral component of membrane [GO:0016021]		SSMVR	3.97	0.299626	0.299626	0.34807	579.74	0.648	0.91	0.368	16.1378	15.8415	0	15.4398	15.6449	15.8128	16.3399	15.8158	16.0378	16.6521	15.0268	0	15.8863	16.4214	15.0818	15.6526	16.0888	15.6205	15.7411	16.0984	15.7784	15.3945	20.4288	15.4802	15.9713	15.8022	0	15.7414	0	16.0555	11.2926	16.6766
A0A2K5TS88	A0A2K5TS88_MACFA	Uncharacterized protein	VWDE	Macaca fascicularis (Crab-eating macaque) (Cynomolgus monkey)				IGGDCVR	13.19	1	1	0.100588	776.81	0.41	0.68	0.237	0	0	19.8576	16.5759	16.8227	17.4647	18.0951	0	0	0	0	18.5607	0	0	0	0	22.501	0	0	0	0	0	0	0	0	18.21	19.8289	18.3453	0	0	0	0
A0A2K5TSA0	A0A2K5TSA0_MACFA	U1-type domain-containing protein		Macaca fascicularis (Crab-eating macaque) (Cynomolgus monkey)			nucleic acid binding [GO:0003676]; zinc ion binding [GO:0008270]	YLVEPFGVISNHMILNK	7.36	0.135395	0.135395	0.0957251	1989.59	0.015	0.329	0.002	17.1345	15.8334	0	17.3362	6.78656	0	0	12.5635	16.7032	0	0	16.9567	17.6281	17.3614	0	0	15.9351	19.0273	17.7061	19.0657	17.064	16.6367	16.6594	16.3758	12.2636	0	9.05175	0	15.6637	15.8094	14.961	0
A0A2K5TSK2	A0A2K5TSK2_MACFA	Cadherin-5 (Vascular endothelial cadherin)	CDH5	Macaca fascicularis (Crab-eating macaque) (Cynomolgus monkey)	adherens junction organization [GO:0034332]; bicellular tight junction assembly [GO:0070830]; blood vessel endothelial cell migration [GO:0043534]; blood vessel maturation [GO:0001955]; cell-cell adhesion mediated by cadherin [GO:0044331]; cellular calcium ion homeostasis [GO:0006874]; homophilic cell adhesion via plasma membrane adhesion molecules [GO:0007156]; negative regulation of cell popula…	adherens junction [GO:0005912]; bicellular tight junction [GO:0005923]; external side of plasma membrane [GO:0009897]; integral component of membrane [GO:0016021]; nuclear membrane [GO:0031965]; nucleoplasm [GO:0005654]	beta-catenin binding [GO:0008013]; BMP receptor binding [GO:0070700]; calcium ion binding [GO:0005509]; fibrinogen binding [GO:0070051]; ion channel binding [GO:0044325]; protein phosphatase binding [GO:0019903]; protein tyrosine kinase binding [GO:1990782]; vascular endothelial growth factor receptor 2 binding [GO:0043184]	YGQFDR	6.47	1	1	0.0297423	784.351	0.432	0.575	0.246	0	15.4189	0	15.4752	13.8486	0	15.324	12.3752	14.4781	13.0022	14.1004	0	14.2566	16.1727	0	17.0809	0	16.1861	0	14.3831	0	15.3173	15.8437	12.8136	14.9566	13.775	15.1971	14.886	0	0	0	0
A0A2K5TSK3	A0A2K5TSK3_MACFA	Uncharacterized protein	PTPRH	Macaca fascicularis (Crab-eating macaque) (Cynomolgus monkey)		integral component of membrane [GO:0016021]	cadherin binding [GO:0045296]; transmembrane receptor protein tyrosine phosphatase activity [GO:0005001]	DGINSSVETVTTATAPNPVR	4.56	1	1	0.0150773	2029.94	0.768	0.929	0.466	0	0	0	0	14.4612	14.3372	14.2271	12.8074	0	0	0	0	0	0	0	12.9324	11.3825	0	0	12.7877	0	14.6602	0	14.1372	0	12.7692	0	0	0	0	0	13.8314
A0A2K5TSL8	A0A2K5TSL8_MACFA	AMP deaminase (EC 3.5.4.6)	AMPD2	Macaca fascicularis (Crab-eating macaque) (Cynomolgus monkey)	IMP salvage [GO:0032264]		AMP deaminase activity [GO:0003876]; metal ion binding [GO:0046872]	TSMDGK	1.38	1	1	0.133587	635.779	0.85	0.602	0.889	0	0	0	14.2959	0	17.2283	0	0	14.9971	0	0	0	0	0	0	0	0	0	0	16.2464	0	0	0	0	16.5064	0	0	16.421	0	15.8054	0	0
A0A2K5TSQ9	A0A2K5TSQ9_MACFA	Codanin-1_C domain-containing protein	CDAN1	Macaca fascicularis (Crab-eating macaque) (Cynomolgus monkey)	chromatin assembly [GO:0031497]; negative regulation of DNA replication [GO:0008156]; protein localization [GO:0008104]	cytosol [GO:0005829]; endomembrane system [GO:0012505]; nucleus [GO:0005634]; plasma membrane [GO:0005886]		VLPQGPPTPAK	17.01	1	1	0.222663	1105.21	0.698	0.601	0.555	12.2242	0	16.2411	15.3384	0	17.0574	0	0	15.7003	18.2631	0	11.6153	18.074	13.8306	0	0	14.6292	0	18.1178	0	15.1268	14.8932	17.2569	0	0	15.2015	16.3115	0	13.28	16.9441	13.977	15.0412
A0A2K5TSS8	A0A2K5TSS8_MACFA	Uncharacterized protein	NINL	Macaca fascicularis (Crab-eating macaque) (Cynomolgus monkey)		cytosol [GO:0005829]; intercellular bridge [GO:0045171]	calcium ion binding [GO:0005509]	ALQATEEK	8.19	1	1	0.130401	889.144	0.551	0.303	0.791	0	0	0	0	15.8878	16.0564	15.6333	15.716	16.1078	15.2602	14.4916	13.9377	16.6272	0	15.3564	0	0	15.599	15.7393	15.8497	15.5082	15.4893	0	16.3004	14.7922	15.6573	15.3913	15.4664	15.7906	15.6529	0	16.1727
A0A2K5TSV8	A0A2K5TSV8_MACFA	Beta-sarcoglycan	SGCB	Macaca fascicularis (Crab-eating macaque) (Cynomolgus monkey)	cardiac muscle cell development [GO:0055013]; muscle fiber development [GO:0048747]; muscle organ development [GO:0007517]; vascular associated smooth muscle cell development [GO:0097084]	cytoskeleton [GO:0005856]; integral component of membrane [GO:0016021]; sarcoglycan complex [GO:0016012]; sarcolemma [GO:0042383]		GNEGVFIMGK	3	1	1	0.179731	1068.21	0.806	0.595	0.749	13.3759	13.8268	13.01	12.6792	15.2664	15.4169	13.9198	15.5586	13.2614	0	0	0	14.1766	15.2911	0	14.1288	14.1944	10.7981	10.7383	0	15.1348	14.0069	18.5046	14.4946	14.5618	0	13.6978	15.8547	15.2283	15.8133	0	0
A0A2K5TSY5	A0A2K5TSY5_MACFA	Uncharacterized protein		Macaca fascicularis (Crab-eating macaque) (Cynomolgus monkey)	deoxyribonucleotide biosynthetic process [GO:0009263]; DNA replication [GO:0006260]	cytosol [GO:0005829]	ribonucleoside-diphosphate reductase activity, thioredoxin disulfide as acceptor [GO:0004748]	AGAPK	8.48	0.566964	0.566964	0.210713	443.157	0.144	0.097	0.223	18.8966	18.1427	19.6353	19.7283	18.2127	20.288	18.3495	19.7519	17.4143	21.021	16.9536	18.0519	21.2976	17.3625	18.6235	19.4082	18.317	18.2807	17.4662	16.7633	19.3611	17.7699	17.8105	17.0051	18.8389	19.5011	17.6236	18.1812	18.9961	18.2098	18.1194	19.3026
A0A2K5TT21	A0A2K5TT21_MACFA	ANK_REP_REGION domain-containing protein	ANKRD13C	Macaca fascicularis (Crab-eating macaque) (Cynomolgus monkey)	protein retention in ER lumen [GO:0006621]; regulation of anoikis [GO:2000209]; regulation of receptor biosynthetic process [GO:0010869]	endoplasmic reticulum [GO:0005783]; membrane [GO:0016020]; perinuclear region of cytoplasm [GO:0048471]	signaling receptor binding [GO:0005102]	QQSRESVEEK	10.75	1	1	0.2097	1219.55	0.748	0.732	0.558	13.1554	0	14.2145	15.1893	15.4101	0	16.024	16.3417	12.1581	0	14.9929	0	15.5886	14.8812	15.1153	15.8222	15.4792	0	15.2227	14.1023	17.0414	14.1426	15.8814	12.3752	0	0	13.6818	0	14.898	14.2234	13.945	15.9087
A0A2K5TT74	A0A2K5TT74_MACFA	Uncharacterized protein	PCLO	Macaca fascicularis (Crab-eating macaque) (Cynomolgus monkey)	synapse assembly [GO:0007416]	cell projection [GO:0042995]; membrane [GO:0016020]; presynaptic active zone [GO:0048786]	metal ion binding [GO:0046872]	KLEELQSMK	10.81	1	1	0.692867	1105.42	0.83	0.592	0.816	0	0	0	0	0	0	16.6629	0	0	0	0	16.8376	0	0	0	0	16.9336	0	0	0	0	0	0	0	15.5978	17.2935	0	0	0	0	0	0
A0A2K5TT87	A0A2K5TT87_MACFA	Uncharacterized protein	MARCKS	Macaca fascicularis (Crab-eating macaque) (Cynomolgus monkey)	actin crosslink formation [GO:0051764]; actin filament bundle assembly [GO:0051017]	actin filament bundle [GO:0032432]; cell cortex [GO:0005938]; centrosome [GO:0005813]; germinal vesicle [GO:0042585]; membrane [GO:0016020]	actin filament binding [GO:0051015]; calmodulin binding [GO:0005516]; identical protein binding [GO:0042802]; protein kinase C binding [GO:0005080]	VEEKK	8.39	0.683311	0.683311	0.179979	633.271	0.077	0.027	0.629	0	0	16.2877	0	0	0	0	0	0	0	15.4679	16.3321	0	15.9916	0	0	15.2619	0	14.5221	0	14.1187	16.7253	0	16.7125	15.2205	11.8356	16.0607	0	0	16.5791	16.7491	16.1282
A0A2K5TT88	A0A2K5TT88_MACFA	ZZ-type domain-containing protein	NBR1	Macaca fascicularis (Crab-eating macaque) (Cynomolgus monkey)	macroautophagy [GO:0016236]	phagophore assembly site [GO:0000407]	ubiquitin binding [GO:0043130]; zinc ion binding [GO:0008270]	GANSF	5.65	1	1	0.199047	495.523	0.88	0.726	0.707	0	15.6703	17.9366	0	15.9415	16.2661	0	0	17.3752	16.3868	0	0	0	16.8344	0	16.3347	15.9189	16.8137	0	14.9543	15.0986	0	16.2263	15.9744	15.2784	0	17.6849	16.387	0	16.0448	0	16.6117
A0A2K5TTD5	A0A2K5TTD5_MACFA	Uncharacterized protein	ABCC6	Macaca fascicularis (Crab-eating macaque) (Cynomolgus monkey)		integral component of membrane [GO:0016021]	ATPase activity [GO:0016887]; ATPase-coupled transmembrane transporter activity [GO:0042626]; ATP binding [GO:0005524]	KGALMGLLDQAR	4.27	1	1	0.0781917	1272.34	0.411	0.186	0.771	15.9722	0	15.1477	0	15.8067	0	0	0	15.395	0	15.5538	0	0	0	0	0	0	15.8034	16.7063	0	0	0	17.5291	0	16.5294	16.5628	15.9644	0	0	0	0	16.2064
A0A2K5TTD7	A0A2K5TTD7_MACFA	39S ribosomal protein L22, mitochondrial	EGM_15588	Macaca fascicularis (Crab-eating macaque) (Cynomolgus monkey)	translation [GO:0006412]	mitochondrial large ribosomal subunit [GO:0005762]	structural constituent of ribosome [GO:0003735]	GHFGIMER	1.22	0.85133	0.85133	0.144456	964.27	0.077	0.025	0.916	14.6812	14.0069	0	13.0523	0	14.7244	0	0	14.3438	0	0	14.9676	12.4224	14.6591	14.9693	0	14.4322	12.097	14.8178	15.8812	0	14.6249	14.8212	13.4527	16.0562	15.51	15.2524	14.4077	13.8815	14.8149	15.2021	0
A0A2K5TTG8	A0A2K5TTG8_MACFA	Uncharacterized protein	COL20A1	Macaca fascicularis (Crab-eating macaque) (Cynomolgus monkey)		collagen trimer [GO:0005581]; extracellular region [GO:0005576]		VAFVPSR	6.38	0.265866	0.265866	0.1814	774.464	0.867	0.851	0.711	17.9173	20.2743	19.9676	17.5654	18.7686	20.313	19.0733	18.901	20.5416	15.0309	15.458	15.224	15.372	17.8545	18.4358	15.339	18.6791	20.7881	18.5479	0	19.4417	16.873	0	17.4586	20.1558	18.4882	20.983	17.7168	18.8872	16.3329	15.26	20.7354
A0A2K5TTI3	A0A2K5TTI3_MACFA	CortBP2 domain-containing protein	FILIP1	Macaca fascicularis (Crab-eating macaque) (Cynomolgus monkey)				IEELEETNK	5.79	1	1	0.127674	1104.75	0.785	0.555	0.734	14.6552	13.9526	0	0	14.2432	0	12.8878	15.5626	15.1982	0	13.5807	0	0	12.8787	18.374	13.7595	0	0	0	0	16.1813	0	12.9734	13.1525	15.2804	0	0	17.2718	0	12.8211	16.0044	12.9478
A0A2K5TTI9	A0A2K5TTI9_MACFA	Teneurin transmembrane protein 3	TENM3	Macaca fascicularis (Crab-eating macaque) (Cynomolgus monkey)	cell adhesion [GO:0007155]; signal transduction [GO:0007165]	cell projection [GO:0042995]; integral component of plasma membrane [GO:0005887]		NTLSRSAFK	5.67	1	1	0.191912	1023.22	0.377	0.163	0.958	14.006	16.2537	14.6082	14.6436	13.1455	13.253	14.6524	0	13.1451	0	0	15.1213	15.0171	0	11.7698	15.2967	13.3479	14.1583	11.8093	14.5112	15.4624	15.4191	16.1756	15.1169	12.5349	12.7851	14.4205	14.3428	14.7327	16.1038	14.8265	14.3325
A0A2K5TTJ9	A0A2K5TTJ9_MACFA	Ig-like domain-containing protein	CD86	Macaca fascicularis (Crab-eating macaque) (Cynomolgus monkey)		integral component of membrane [GO:0016021]		CGTNTMER	8.47	0.260481	0.260481	0.208311	981.061	0.868	0.955	0.427	14.2638	0	14.5943	14.7333	15.8809	14.8909	15.0658	17.3108	0	15.8657	14.7896	15.3378	0	14.9392	13.408	15.2595	13.6436	16.3666	12.7538	15.6993	0	13.4398	16.2702	15.231	13.4639	14.1626	15.5668	14.5242	15.5804	14.5753	16.035	14.2209
A0A2K5TTL4	A0A2K5TTL4_MACFA	DNA polymerase (EC 2.7.7.7)	POLA1	Macaca fascicularis (Crab-eating macaque) (Cynomolgus monkey)	DNA replication [GO:0006260]	nucleus [GO:0005634]	4 iron, 4 sulfur cluster binding [GO:0051539]; DNA binding [GO:0003677]; DNA-directed DNA polymerase activity [GO:0003887]; metal ion binding [GO:0046872]; nucleotide binding [GO:0000166]	EPPLTPIPLK	10.84	0.0837609	0.0837609	0.331068	1104.31	0.473	0.228	0.791	16.2408	16.8253	0	17.1821	16.4535	16.8464	15.0044	16.8059	0	14.0461	15.3624	0	0	0	0	0	16.4908	18.1268	16.3404	0	16.5949	0	18.7846	15.6162	13.9427	16.3914	17.165	14.0318	11.8781	0	17.1368	16.1445
A0A2K5TTP1	A0A2K5TTP1_MACFA	Uncharacterized protein	TOPBP1	Macaca fascicularis (Crab-eating macaque) (Cynomolgus monkey)	cellular response to DNA damage stimulus [GO:0006974]; response to ionizing radiation [GO:0010212]	actin cytoskeleton [GO:0015629]; condensed nuclear chromosome [GO:0000794]; male germ cell nucleus [GO:0001673]; plasma membrane [GO:0005886]; PML body [GO:0016605]	identical protein binding [GO:0042802]	KEVQQLTVK	5.67	1	1	0.183116	1074.03	0.309	0.325	0.258	0	0	17.33	17.1537	16.6961	16.5039	0	17.878	0	16.0486	17.4754	0	18.0195	15.7904	17.1667	0	16.1614	16.9901	0	16.1097	0	0	0	0	15.7837	0	17.6869	0	0	18.5102	16.3817	16.6249
A0A2K5TTP9	A0A2K5TTP9_MACFA	Transcription initiation factor IIA gamma chain		Macaca fascicularis (Crab-eating macaque) (Cynomolgus monkey)	transcription initiation from RNA polymerase II promoter [GO:0006367]	transcription factor TFIIA complex [GO:0005672]		IVDCDGK	8.61	0.401615	0.401615	0.236659	805.42	0.6	0.384	0.634	0	17.9366	0	15.7459	17.9818	16.9062	19.1599	17.56	16.8031	17.1223	18.2809	18.2016	0	18.4946	17.0912	0	17.3676	18.2207	0	20.0104	17.7815	0	19.1238	18.3586	17.3993	15.3081	16.7497	18.3642	16.6595	17.9817	18.18	17.772
A0A2K5TTQ3	A0A2K5TTQ3_MACFA	Uncharacterized protein		Macaca fascicularis (Crab-eating macaque) (Cynomolgus monkey)	chromatin remodeling [GO:0006338]	Ino80 complex [GO:0031011]		ASSILP	9.46	0.592656	0.592656	0.112414	587.402	0.28	0.32	0.183	18.9641	0	14.0509	18.263	16.7937	17.0807	16.7353	18.4538	0	0	15.8883	18.3992	0	0	0	17.4805	18.6242	0	0	17.9103	19.1963	17.9518	17.4134	16.9528	18.9201	17.8019	17.0447	0	0	15.8882	14.5346	18.5635
A0A2K5TTS0	A0A2K5TTS0_MACFA	Chromosome 10 open reading frame 55 (putative)	C10orf55	Macaca fascicularis (Crab-eating macaque) (Cynomolgus monkey)				RTPAP	8.63	1	1	0.195329	540.164	0.36	0.763	0.153	18.2079	18.9233	18.1242	18.0108	18.934	19.2038	18.6552	18.4672	17.3828	19.4798	18.6187	17.7782	17.914	19.4072	16.8891	16.7043	18.9503	18.6383	18.7552	19.2952	19.278	20.4568	16.3487	17.669	18.4387	18.5896	17.8211	15.5622	18.7284	19.1624	17.193	18.3479
A0A2K5TTV4	A0A2K5TTV4_MACFA	Dynein regulatory complex protein 10		Macaca fascicularis (Crab-eating macaque) (Cynomolgus monkey)		cytoplasm [GO:0005737]; cytoskeleton [GO:0005856]; motile cilium [GO:0031514]		LLQMQTQSR	1.26	0.0924049	0.0924049	0.0388802	1121.27	0.193	0.136	0.382	0	0	15.0304	0	0	0	0	0	0	0	0	0	0	14.4196	12.841	0	0	0	0	0	18.8919	0	14.357	12.2799	0	0	0	14.2248	16.72	15.1976	0	12.8211
A0A2K5TTV5	A0A2K5TTV5_MACFA	Uncharacterized protein	MYBPC2	Macaca fascicularis (Crab-eating macaque) (Cynomolgus monkey)				GKDAPK	6.29	0.14037	0.14037	0.337242	614.316	0.212	0.792	0.153	16.6401	16.8719	16.0272	16.4811	17.3566	17.0429	15.9388	16.782	17.4127	15.7435	16.745	16.4453	17.2433	17.0247	16.0742	17.2788	16.9833	16.6025	16.9375	17.0343	16.3761	14.4546	18.1696	15.6006	15.6934	17.5544	17.6834	17.5196	16.2252	17.1479	16.7248	16.6496
A0A2K5TTV6	A0A2K5TTV6_MACFA	Junctional cadherin 5 associated	JCAD	Macaca fascicularis (Crab-eating macaque) (Cynomolgus monkey)	positive regulation of blood vessel endothelial cell proliferation involved in sprouting angiogenesis [GO:1903589]; positive regulation of cell migration involved in sprouting angiogenesis [GO:0090050]; positive regulation of MAPK cascade [GO:0043410]; positive regulation of vascular endothelial growth factor signaling pathway [GO:1900748]	adherens junction [GO:0005912]; perinuclear region of cytoplasm [GO:0048471]; ruffle membrane [GO:0032587]		TPSVAGSEKR	7.27	1	1	0.0781284	1031.87	0.767	1	0.6	0	0	12.8828	13.5164	10.5365	0	0	12.8599	14.7881	0	16.9226	11.425	0	15.109	0	0	14.7293	0	14.8095	0	0	0	0	0	13.7264	14.4335	13.6712	0	0	14.5787	14.5891	0
A0A2K5TTW0	A0A2K5TTW0_MACFA	LLGL domain-containing protein	LLGL2	Macaca fascicularis (Crab-eating macaque) (Cynomolgus monkey)	exocytosis [GO:0006887]; leucine transport [GO:0015820]; regulation of establishment or maintenance of cell polarity [GO:0032878]	cytosol [GO:0005829]; intracellular membrane-bounded organelle [GO:0043231]	PDZ domain binding [GO:0030165]	QPGLVMER	3.7	1	1	0.183164	946.265	0.588	0.33	0.67	15.4263	0	12.3184	14.895	0	16.6562	0	16.1988	0	0	0	0	16.006	17.0271	0	0	13.5247	0	0	13.683	0	0	13.4495	0	0	13.6203	0	0	12.7019	0	14.0125	0
A0A2K5TTZ5	A0A2K5TTZ5_MACFA	Uncharacterized protein	PCBP4	Macaca fascicularis (Crab-eating macaque) (Cynomolgus monkey)			RNA binding [GO:0003723]	MLMHGKVSGR	14.43	1	1	0.389342	1131.89	0.372	0.199	0.711	20.2419	21.3467	21.1585	17.9935	15.3632	21.7587	20.1032	15.1741	19.7794	0	0	0	0	19.6126	21.3454	19.5957	15.3906	0	19.5475	15.1454	21.5835	21.1518	21.1586	20.6205	21.2401	17.0534	20.1951	21.3046	20.7682	21.1412	20.9889	20.8927
A0A2K5TTZ9	A0A2K5TTZ9_MACFA	Beta-1,4-N-acetylgalactosaminyltransferase (EC 2.4.1.244)	B4GALNT3	Macaca fascicularis (Crab-eating macaque) (Cynomolgus monkey)		Golgi cisterna membrane [GO:0032580]; integral component of membrane [GO:0016021]	N-acetyl-beta-glucosaminyl-glycoprotein 4-beta-N-acetylgalactosaminyltransferase activity [GO:0033842]	GSPRAAR	7.43	0.00744247	0.00744247	0.251942	714.674	0.037	0.019	0.186	17.2693	19.1425	15.0377	14.9987	17.6428	17.4144	16.7138	17.7227	17.3375	17.1926	15.7025	16.6715	15.9249	16.6979	15.0199	16.4299	17.1762	19.1884	16.703	19.5655	19.0585	15.9414	19.2381	17.5575	20.5313	18.2033	18.243	15.7329	17.625	16.0941	16.9758	18.6373
A0A2K5TU13	A0A2K5TU13_MACFA	Indoleamine 2,3-dioxygenase 1	IDO1	Macaca fascicularis (Crab-eating macaque) (Cynomolgus monkey)	cytokine production involved in inflammatory response [GO:0002534]; kynurenic acid biosynthetic process [GO:0034276]; multicellular organismal response to stress [GO:0033555]; negative regulation of activated T cell proliferation [GO:0046007]; negative regulation of interleukin-10 production [GO:0032693]; negative regulation of T cell apoptotic process [GO:0070233]; positive regulation of chronic…	smooth muscle contractile fiber [GO:0030485]; stereocilium bundle [GO:0032421]	heme binding [GO:0020037]; indoleamine 2,3-dioxygenase activity [GO:0033754]; metal ion binding [GO:0046872]; tryptophan 2,3-dioxygenase activity [GO:0004833]	GHGDVR	9.96	1	1	5.72e-13	641.139	0.253	0.507	0.144	0	0	18.2539	0	0	0	0	0	0	0	0	16.5234	0	0	0	0	15.9845	0	0	0	0	0	0	0	0	16.3932	14.0945	0	0	16.5142	0	0
A0A2K5TU30	A0A2K5TU30_MACFA	BMERB domain-containing protein		Macaca fascicularis (Crab-eating macaque) (Cynomolgus monkey)				AMKQMVK	4.26	0.703538	0.703538	0.208701	852.349	0.077	0.821	0.023	15.4181	16.8553	16.4722	12.3514	13.152	0	15.8882	13.5008	11.4642	14.0421	16.6457	16.5197	15.2946	11.9498	17.2422	16.6415	0	13.2976	14.7301	18.2416	12.6727	14.0151	15.7384	0	14.7493	14.8255	16.6823	17.7837	16.664	15.2288	16.6919	15.1946
A0A2K5TU33	A0A2K5TU33_MACFA	Uncharacterized protein	GPR143	Macaca fascicularis (Crab-eating macaque) (Cynomolgus monkey)	calcium-mediated signaling using intracellular calcium source [GO:0035584]; melanosome organization [GO:0032438]; melanosome transport [GO:0032402]; phosphatidylinositol-mediated signaling [GO:0048015]; regulation of calcium-mediated signaling [GO:0050848]	apical plasma membrane [GO:0016324]; Golgi apparatus [GO:0005794]; integral component of membrane [GO:0016021]; lysosomal membrane [GO:0005765]; melanosome membrane [GO:0033162]	dopamine binding [GO:0035240]; L-DOPA binding [GO:0072544]; L-DOPA receptor activity [GO:0035643]; tyrosine binding [GO:0072545]	MGAVIKIR	11.14	1	1	0.225677	904.399	0.005	0.052	0.023	16.0102	18.6679	17.9151	17.964	17.7468	17.1158	16.743	17.9481	16.0455	18.0133	16.7807	16.7892	18.481	0	17.4782	18.2916	17.8101	18.8695	18.0307	18.069	19.0575	19.0333	18.7712	19.228	18.1579	17.5561	16.981	17.8076	16.2207	17.8383	19.2728	0
A0A2K5TU62	A0A2K5TU62_MACFA	DNA fragmentation factor subunit beta	DFFB	Macaca fascicularis (Crab-eating macaque) (Cynomolgus monkey)	apoptotic DNA fragmentation [GO:0006309]		deoxyribonuclease activity [GO:0004536]	SCQEVLHK	14.89	0.0439203	0.0439203	0.067624	1000.68	0.693	0.97	0.368	20.5807	21.2273	21.3202	21.5808	20.337	20.7326	21.2873	21.3201	21.6878	22.2618	20.8015	20.9254	20.217	20.4599	20.4081	20.2217	20.3756	20.1472	20.1647	22.7162	21.3947	21.0185	21.5175	21.55	21.5515	21.8808	20.8848	21.3591	20.0064	20.1961	20.5081	20.8663
A0A2K5TUA5	A0A2K5TUA5_MACFA	Uncharacterized protein	TRANK1	Macaca fascicularis (Crab-eating macaque) (Cynomolgus monkey)				ASALPAAPCPQGSASR	21.11	0.37506	0.37506	0.117841	1541.39	0.372	0.544	0.122	13.5663	14.3633	14.6788	0	13.8303	0	14.3057	0	15.4378	14.179	15.0863	15.4142	15.2101	14.9143	14.8871	10.0881	0	0	12.0904	12.7775	0	15.2383	18.1904	14.6818	0	13.243	13.3296	15.3742	14.2506	14.7486	14.1924	14.9164
A0A2K5TUF1	A0A2K5TUF1_MACFA	SH2 domain-containing protein	TNS4	Macaca fascicularis (Crab-eating macaque) (Cynomolgus monkey)	protein localization [GO:0008104]	focal adhesion [GO:0005925]		LGGLAPQR	2.36	1	1	3.46e-13	809.882	0.268	0.152	0.257	0	0	15.377	0	15.523	0	13.7767	0	0	0	14.4223	0	0	0	0	0	0	0	0	0	0	0	0	0	0	14.5661	0	0	0	0	0	0
A0A2K5TUG5	A0A2K5TUG5_MACFA	Uncharacterized protein	TTBK2	Macaca fascicularis (Crab-eating macaque) (Cynomolgus monkey)	cilium assembly [GO:0060271]; microtubule cytoskeleton organization [GO:0000226]; negative regulation of microtubule binding [GO:1904527]; negative regulation of microtubule depolymerization [GO:0007026]; negative regulation of protein localization to microtubule [GO:1902817]; peptidyl-serine phosphorylation [GO:0018105]; regulation of cell migration [GO:0030334]	centriole [GO:0005814]; ciliary transition zone [GO:0035869]; cytosol [GO:0005829]; keratin filament [GO:0045095]; nucleus [GO:0005634]	ATP binding [GO:0005524]; kinesin binding [GO:0019894]; protein serine/threonine kinase activity [GO:0004674]	LPEGEESR	3.39	0.699343	0.699343	0.187126	915.852	0.99	0.893	0.957	17.4673	0	0	14.1426	16.4713	13.2469	15.4137	18.1561	16.2639	0	15.4951	0	16.9125	15.9911	0	16.3018	15.6161	0	16.2604	16.736	16.0306	16.5704	0	16.4227	0	16.6205	0	15.762	15.7974	17.4018	0	15.3871
A0A2K5TUJ3	A0A2K5TUJ3_MACFA	ZnMc domain-containing protein	MMP21	Macaca fascicularis (Crab-eating macaque) (Cynomolgus monkey)	coronary vasculature development [GO:0060976]; determination of heart left/right asymmetry [GO:0061371]; hematopoietic progenitor cell differentiation [GO:0002244]	extracellular matrix [GO:0031012]	metalloendopeptidase activity [GO:0004222]; zinc ion binding [GO:0008270]	GRHLGCPR	5.65	1	1	0.147279	951.459	0.043	0.013	0.916	14.3591	0	14.7823	13.8211	14.6553	13.0232	0	14.862	0	0	0	14.7828	0	16.1756	0	0	15.1142	0	16.8841	15.8986	15.1497	11.1446	15.0813	15.1291	14.3912	16.623	16.1161	14.6345	13.7191	0	15.411	13.4026
A0A2K5TUP5	A0A2K5TUP5_MACFA	MFS domain-containing protein	SPNS1	Macaca fascicularis (Crab-eating macaque) (Cynomolgus monkey)		integral component of membrane [GO:0016021]	transmembrane transporter activity [GO:0022857]	GAAPGLSDSK	6.47	1	1	0.125718	901.154	0.609	0.319	0.927	0	0	0	0	0	0	0	0	0	0	14.867	0	15.0466	15.7473	0	15.6001	0	0	0	15.2532	0	0	0	0	0	0	0	0	14.0503	0	0	0
A0A2K5TUP7	A0A2K5TUP7_MACFA	Uncharacterized protein		Macaca fascicularis (Crab-eating macaque) (Cynomolgus monkey)				EASPSR	4.4	0.0112161	0.0112161	0.223691	647.309	0.037	0.734	0.03	16.9943	16.7037	16.0613	16.9809	16.6727	15.8541	17.9813	16.3303	16.6205	17.3881	15.9611	16.3089	16.4517	15.8554	15.7493	16.0444	18.0973	18.0796	17.5396	16.3654	17.2813	15.7107	17.7049	16.7492	16.4029	15.0487	16.5453	17.1232	16.5674	15.8065	15.0955	15.1534
A0A2K5TUQ5	A0A2K5TUQ5_MACFA	IGF-II mRNA-binding protein 1 (Insulin-like growth factor 2 mRNA-binding protein 1) (VICKZ family member 1)	IGF2BP1	Macaca fascicularis (Crab-eating macaque) (Cynomolgus monkey)	mRNA transport [GO:0051028]	filopodium [GO:0030175]; growth cone [GO:0030426]; lamellipodium [GO:0030027]; nucleus [GO:0005634]; perinuclear region of cytoplasm [GO:0048471]	RNA binding [GO:0003723]	QLSRFASASIK	5.23	1	1	0.0950282	1207.14	0.269	0.635	0.11	0	0	0	12.4982	8.69049	0	14.0335	11.5801	0	0	0	0	0	0	15.598	0	0	0	0	0	0	8.11194	0	0	0	0	0	0	9.10605	13.4063	15.2288	0
A0A2K5TUT2	A0A2K5TUT2_MACFA	DNA-directed DNA polymerase (EC 2.7.7.7)	POLQ	Macaca fascicularis (Crab-eating macaque) (Cynomolgus monkey)	DNA-dependent DNA replication [GO:0006261]		ATP binding [GO:0005524]; DNA binding [GO:0003677]; DNA-directed DNA polymerase activity [GO:0003887]	YHSFGVK	6.51	1	1	0.0334368	836.858	0.373	0.201	0.448	15.4277	0	0	0	0	0	0	0	0	0	15.5499	14.7575	14.2828	0	0	14.9457	15.951	0	15.8885	16.7075	0	0	16.1608	0	0	15.7342	0	14.3408	0	0	0	15.6255
A0A2K5TUT4	A0A2K5TUT4_MACFA	Uncharacterized protein		Macaca fascicularis (Crab-eating macaque) (Cynomolgus monkey)				MVSQSQR	12.87	1	1	0.346367	850.462	0.024	0.791	0.009	16.0754	16.4508	0	15.5873	0	16.3335	16.4872	15.705	15.6152	15.4874	0	15.8136	16.2677	16.2303	16.3139	0	16.0374	15.8522	17.025	16.886	15.7209	16.584	15.2346	15.8991	15.6498	0	15.0397	0	0	15.92	15.348	15.4326
A0A2K5TUU5	A0A2K5TUU5_MACFA	Uncharacterized protein		Macaca fascicularis (Crab-eating macaque) (Cynomolgus monkey)				GEMCDR	10.89	1	1	0.210154	767.563	0.774	0.968	0.498	0	0	0	17.7936	17.9307	0	19.9457	18.7496	0	0	0	20.6454	0	20.2133	22.612	21.4904	17.4268	18.4951	18.3806	0	19.8796	21.4463	0	0	21.4601	22.2674	21.6707	0	0	0	0	0
A0A2K5TUV1	A0A2K5TUV1_MACFA	Uncharacterized protein		Macaca fascicularis (Crab-eating macaque) (Cynomolgus monkey)	nucleosome assembly [GO:0006334]	nucleus [GO:0005634]		MADIDNLPR	3.02	0.928501	0.928501	0.14568	1045.51	0.837	0.555	0.913	14.4637	0	15.0128	0	16.198	15.3823	13.3721	10.4535	0	12.8073	0	17.4219	0	0	0	0	0	15.9433	0	15.3197	12.7218	12.7912	14.1234	0	15.0598	15.0665	0	0	13.4854	0	14.5363	15.5286
A0A2K5TUW2	A0A2K5TUW2_MACFA	Uncharacterized protein	EGM_18129	Macaca fascicularis (Crab-eating macaque) (Cynomolgus monkey)	axon guidance [GO:0007411]; cell adhesion [GO:0007155]; sarcomere organization [GO:0045214]	plasma membrane [GO:0005886]; Z disc [GO:0030018]	muscle alpha-actinin binding [GO:0051371]; SH3 domain binding [GO:0017124]	IRPRACK	3.91	1	1	0.193901	900.962	0.288	0.668	0.174	0	19.3145	18.1664	12.4655	17.3328	15.6331	15.3962	18.5507	0	20.3434	0	0	0	18.3267	0	0	18.3221	16.6739	15.6919	0	0	16.2887	19.3909	19.6333	18.917	0	16.7217	0	17.7018	0	17.9282	0
A0A2K5TUY3	A0A2K5TUY3_MACFA	Uncharacterized protein	RYR2	Macaca fascicularis (Crab-eating macaque) (Cynomolgus monkey)		integral component of membrane [GO:0016021]; sarcoplasmic reticulum membrane [GO:0033017]	calcium ion binding [GO:0005509]; calmodulin binding [GO:0005516]; ryanodine-sensitive calcium-release channel activity [GO:0005219]	VHESIK	6.57	0.350865	0.350865	0.0865504	712.293	0.983	0.874	1	0	14.4222	0	14.0631	0	14.6941	16.3164	0	0	14.6029	0	0	16.3426	15.3565	15.8641	14.1509	0	0	16.4538	15.0154	0	0	0	15.4427	15.48	12.8563	0	0	15.6382	14.4841	15.1951	0
A0A2K5TUY4	A0A2K5TUY4_MACFA	Uncharacterized protein		Macaca fascicularis (Crab-eating macaque) (Cynomolgus monkey)	nucleosome assembly [GO:0006334]	nucleus [GO:0005634]		VSKISAAFY	6.38	1	1	0.187453	985.796	0.574	0.376	0.625	0	14.2969	0	14.3994	0	15.7701	14.8614	0	0	14.9416	8.16168	13.4594	14.6968	9.09327	13.1258	14.3034	14.3164	0	0	15.2483	0	14.6473	0	15.2332	15.9106	0	14.812	14.7406	14.7841	14.4443	0	17.4415
A0A2K5TUY7	A0A2K5TUY7_MACFA	Uncharacterized protein	MYPN	Macaca fascicularis (Crab-eating macaque) (Cynomolgus monkey)		integral component of membrane [GO:0016021]		ILQKKPR	1.86	0.57925	0.57925	0.0990108	881.882	0.123	0.426	0.115	14.2512	0	14.2456	14.4862	14.5934	13.8897	14.5718	14.0752	0	0	0	0	17.5593	12.6537	0	15.6869	13.6814	0	0	0	13.8459	14.2403	0	0	0	15.6636	15.9644	0	0	0	14.7653	16.1381
A0A2K5TV08	A0A2K5TV08_MACFA	Endoplasmic reticulum class 1/2 Ca(2+) ATPase	ATP2A1	Macaca fascicularis (Crab-eating macaque) (Cynomolgus monkey)		endoplasmic reticulum [GO:0005783]; integral component of membrane [GO:0016021]	ATP binding [GO:0005524]; calcium transmembrane transporter activity, phosphorylative mechanism [GO:0005388]; metal ion binding [GO:0046872]	MEANG	7.29	1	1	0.160057	536.364	0.796	0.792	0.634	15.7846	16.1574	16.7695	16.48	16.1823	16.7504	15.5577	16.9253	16.5592	16.7936	16.8506	16.4958	16.8567	16.0438	15.9723	16.8874	16.0156	17.2051	15.9626	15.9525	16.8986	16.7239	20.2808	16.8836	16.4117	16.4287	16.2909	16.7136	16.4564	16.7203	16.5478	16.5279
A0A2K5TV31	A0A2K5TV31_MACFA	Rho-GAP domain-containing protein	SYDE2	Macaca fascicularis (Crab-eating macaque) (Cynomolgus monkey)	signal transduction [GO:0007165]			EAYYLLIQAMHDLPPDSGAR	1.28	0.570558	0.570558	0.10658	2275.76	0.195	0.342	0.174	11.8919	13.3111	13.6101	13.3263	0	13.4539	9.37047	13.7781	12.4136	10.9667	15.1392	12.3915	13.2924	13.2763	0	8.99869	13.4571	0	0	11.5098	12.4083	0	11.3239	12.8772	0	12.377	12.7217	14.4821	14.7871	0	0	14.1082
A0A2K5TV53	A0A2K5TV53_MACFA	RING1 and YY1 binding protein	RYBP	Macaca fascicularis (Crab-eating macaque) (Cynomolgus monkey)	histone H2A monoubiquitination [GO:0035518]; negative regulation of proteasomal ubiquitin-dependent protein catabolic process [GO:0032435]; negative regulation of transcription by RNA polymerase II [GO:0000122]; positive regulation of apoptotic process [GO:0043065]; positive regulation of transcription, DNA-templated [GO:0045893]	nucleoplasm [GO:0005654]; PcG protein complex [GO:0031519]	DNA binding [GO:0003677]; metal ion binding [GO:0046872]; transcription corepressor activity [GO:0003714]	CSICDVR	10.42	0.398442	0.398442	0.13723	909.141	0.458	0.213	0.873	14.3121	11.0203	14.8242	15.1717	15.2246	15.2315	13.0136	14.8112	14.7405	15.3049	13.9236	14.7048	11.5379	0	0	15.4497	14.599	14.871	0	15.7205	15.6782	15.078	15.4481	0	15.5654	18.1002	16.3716	11.0379	14.0921	15.1637	15.286	0
A0A2K5TV54	A0A2K5TV54_MACFA	ATP-dependent DNA helicase 2 subunit 1		Macaca fascicularis (Crab-eating macaque) (Cynomolgus monkey)	DNA recombination [GO:0006310]; double-strand break repair via nonhomologous end joining [GO:0006303]; telomere maintenance [GO:0000723]; viral process [GO:0016032]	Ku70:Ku80 complex [GO:0043564]	ATP binding [GO:0005524]; damaged DNA binding [GO:0003684]; DNA helicase activity [GO:0003678]; telomeric DNA binding [GO:0042162]	ILGSMVNEFK	5.64	1	1	4.58e-13	1154.3	0.884	0.735	0.761	8.62736	12.6501	13.4282	0	0	0	0	0	0	12.9826	13.6708	0	0	0	11.9931	14.1826	0	0	11.5365	0	12.3603	18.1896	0	0	0	7.21912	14.6692	0	0	0	0	13.2958
A0A2K5TVG0	A0A2K5TVG0_MACFA	Pept_C1 domain-containing protein	TINAGL1	Macaca fascicularis (Crab-eating macaque) (Cynomolgus monkey)			cysteine-type peptidase activity [GO:0008234]	VGMEDMGHH	7.18	1	1	0.174581	1044.18	0.801	0.536	0.748	0	17.1832	0	0	20.0647	0	0	0	0	0	0	0	17.1636	0	0	0	0	0	19.8049	0	0	0	16.6172	0	15.7707	0	0	15.6223	17.5938	0	0	0
A0A2K5TVH4	A0A2K5TVH4_MACFA	IBR domain-containing protein	FBXO43	Macaca fascicularis (Crab-eating macaque) (Cynomolgus monkey)			metal ion binding [GO:0046872]	FTDDKK	18.35	0.39456	0.39456	0.275618	752.751	0.87	0.598	0.958	17.2844	15.8892	15.4164	16.0008	15.9836	15.5442	16.0618	15.3547	16.1372	15.6945	16.4806	16.2157	0	16.1611	16.2739	16.4249	15.6957	16.0328	15.4999	15.9534	16.1504	16.8967	19.757	16.2052	15.8668	16.3522	16.7727	15.3613	16.3873	15.8616	16.0796	15.9339
A0A2K5TVH7	A0A2K5TVH7_MACFA	Protein-tyrosine-phosphatase (EC 3.1.3.48)	CDC25B	Macaca fascicularis (Crab-eating macaque) (Cynomolgus monkey)	cell cycle [GO:0007049]; cell division [GO:0051301]; positive regulation of cell cycle G2/M phase transition [GO:1902751]		protein tyrosine phosphatase activity [GO:0004725]	KEQFAIR	12.06	0.0654193	0.0654193	0.212437	888.484	0.934	0.713	0.955	0	0	0	16.1297	0	0	15.6073	0	15.5528	15.2876	15.8794	16.277	0	14.1989	0	0	16.5976	14.229	0	0	0	15.7365	13.1694	14.9243	0	16.3248	0	0	15.9001	15.6884	0	0
A0A2K5TVK4	A0A2K5TVK4_MACFA	Uncharacterized protein	PSD3	Macaca fascicularis (Crab-eating macaque) (Cynomolgus monkey)	regulation of ARF protein signal transduction [GO:0032012]	ruffle membrane [GO:0032587]	ARF guanyl-nucleotide exchange factor activity [GO:0005086]	ELDTASHK	6.56	1	1	0.258343	899.504	0.791	0.546	0.751	11.5355	16.4714	16.3348	15.7681	14.4726	15.8831	14.7325	14.5498	15.9674	13.9182	13.8685	13.844	0	0	13.1407	14.1366	14.9842	14.5978	15.0115	15.8609	16.5466	0	16.682	13.4694	12.2785	15.5378	14.0508	17.1737	14.0964	0	14.4154	14.6157
A0A2K5TVM7	A0A2K5TVM7_MACFA	LEM domain-containing protein	LEMD2	Macaca fascicularis (Crab-eating macaque) (Cynomolgus monkey)	heart formation [GO:0060914]; negative regulation of MAPK cascade [GO:0043409]; negative regulation of protein kinase B signaling [GO:0051898]; neurogenesis [GO:0022008]; nuclear envelope organization [GO:0006998]; protein localization to chromatin [GO:0071168]; skeletal muscle cell differentiation [GO:0035914]	chromatin [GO:0000785]; endoplasmic reticulum [GO:0005783]; integral component of nuclear inner membrane [GO:0005639]		GSSEEDEDAR	6.04	1	1	0.349219	1093.95	0.909	0.904	0.734	18.2362	18.8729	17.9706	18.0255	0	0	17.7174	18.5601	0	0	0	18.7128	0	0	18.2607	0	19.0465	0	0	0	0	17.7112	18.1779	0	18.2347	18.7319	16.5207	0	0	18.3433	0	18.0677
A0A2K5TVR0	A0A2K5TVR0_MACFA	Uncharacterized protein		Macaca fascicularis (Crab-eating macaque) (Cynomolgus monkey)	homophilic cell adhesion via plasma membrane adhesion molecules [GO:0007156]	integral component of membrane [GO:0016021]; plasma membrane [GO:0005886]	calcium ion binding [GO:0005509]	AVDCGKPPR	7.98	0.699304	0.699304	0.170163	999.082	0.996	0.935	1	0	14.9523	0	15.1767	10.802	0	15.3197	0	0	0	0	0	15.9605	16.3155	16.036	0	0	0	17.3119	0	12.6306	0	15.7467	13.7631	0	12.2965	0	0	0	15.012	12.4985	14.1506
A0A2K5TVS6	A0A2K5TVS6_MACFA	Uncharacterized protein	SNX29	Macaca fascicularis (Crab-eating macaque) (Cynomolgus monkey)			phosphatidylinositol binding [GO:0035091]	GVSGPPR	6.63	0.519377	0.519377	0.132752	670.528	0.733	1	0.394	17.5043	0	0	17.8352	18.5253	16.4338	16.156	17.109	18.9344	18.086	0	18.6619	17.1884	0	0	17.8258	15.6063	17.7161	0	18.8515	0	0	17.6244	17.197	17.2218	17.6506	17.9143	18.489	0	18.2683	17.0536	15.4725
A0A2K5TVT1	A0A2K5TVT1_MACFA	Beta cysteine string protein	EGM_17366	Macaca fascicularis (Crab-eating macaque) (Cynomolgus monkey)				NPDDPAATEK	7.71	0.328909	0.328909	0.198091	1057.24	0.289	0.89	0.103	0	0	16.3795	0	0	0	0	0	0	0	0	15.7096	17.0613	0	0	0	0	0	0	15.818	15.4015	0	15.9316	0	0	0	0	0	0	0	0	0
A0A2K5TVT6	A0A2K5TVT6_MACFA	DUF4592 domain-containing protein	CRACD	Macaca fascicularis (Crab-eating macaque) (Cynomolgus monkey)	negative regulation of barbed-end actin filament capping [GO:2000813]			KTPPVNAK	10.69	0.611738	0.611738	0.174367	855.554	0.371	0.345	0.244	15.3953	0	18.0948	18.2677	19.1411	20.4097	0	19.8261	0	18.4996	17.1054	18.984	18.495	18.1786	16.5044	17.1544	17.6868	0	19.4483	19.4349	19.119	17.6277	19.732	19.735	18.3585	17.9563	17.1557	18.4	17.8667	18.8263	19.2397	0
A0A2K5TVT7	A0A2K5TVT7_MACFA	Uncharacterized protein	SNX29	Macaca fascicularis (Crab-eating macaque) (Cynomolgus monkey)			phosphatidylinositol binding [GO:0035091]	MSNNDK	3.89	1	1	0.234343	724.828	0.661	0.877	0.337	0	0	0	0	18.9456	0	0	0	16.5652	17.9665	15.9974	17.5672	17.9332	0	17.3822	15.8245	0	15.9015	0	16.7227	0	15.7814	16.6802	15.6496	14.315	17.3441	0	16.04	15.2324	16.6429	14.1586	17.8726
A0A2K5TVU7	A0A2K5TVU7_MACFA	Enoyl-CoA hydratase (EC 4.2.1.17)		Macaca fascicularis (Crab-eating macaque) (Cynomolgus monkey)	fatty acid beta-oxidation [GO:0006635]	mitochondrial fatty acid beta-oxidation multienzyme complex [GO:0016507]	3-hydroxyacyl-CoA dehydrogenase activity [GO:0003857]; enoyl-CoA hydratase activity [GO:0004300]	HYFSPADK	9.72	1	1	5.74e-13	962.617	0.472	0.795	0.274	13.5355	0	11.1557	0	0	0	0	0	14.6712	11.1348	0	12.066	0	13.1844	0	0	14.7215	0	0	13.5017	0	0	0	0	0	13.2295	15.7596	0	10.7242	0	0	13.4759
A0A2K5TVV5	A0A2K5TVV5_MACFA	Uncharacterized protein	BCAT2	Macaca fascicularis (Crab-eating macaque) (Cynomolgus monkey)	cellular amino acid biosynthetic process [GO:0008652]		catalytic activity [GO:0003824]	QPGNGPGASLIPR	12.82	0.498335	0.498335	0.300245	1263.32	0.504	0.865	0.186	20.8554	16.533	20.9036	16.7736	21.8827	17.3307	0	19.7446	13.9925	21.5806	20.7401	16.8712	19.2062	20.9941	0	0	18.8328	20.5876	15.4379	0	19.5421	20.2009	19.7674	19.5212	16.5154	19.2519	19.4437	19.5129	20.7143	20.5125	20.2868	20.0482
A0A2K5TVW4	A0A2K5TVW4_MACFA	Tenascin N	TNN	Macaca fascicularis (Crab-eating macaque) (Cynomolgus monkey)	axonogenesis [GO:0007409]; cell-matrix adhesion [GO:0007160]; negative regulation of canonical Wnt signaling pathway involved in osteoblast differentiation [GO:1905240]; negative regulation of osteoblast proliferation [GO:0033689]; osteoblast development [GO:0002076]	CA3 pyramidal cell dendrite [GO:0097442]; cell surface [GO:0009986]; extracellular matrix [GO:0031012]; hippocampal mossy fiber expansion [GO:1990026]; neuronal cell body [GO:0043025]	identical protein binding [GO:0042802]; integrin binding [GO:0005178]	EMAVHK	6.54	0.222127	0.222127	0.309269	729.743	0.552	0.308	0.525	16.3094	16.5141	17.2784	16.676	17.3537	16.9238	0	15.2247	16.6661	17.5899	16.2951	14.7477	17.8719	16.9871	0	15.9904	17.0226	16.9759	0	17.3844	18.0792	16.7631	17.0254	16.1823	16.2295	17.0785	17.5651	16.7644	0	17.46	17.221	16.3091
A0A2K5TVW7	A0A2K5TVW7_MACFA	Uncharacterized protein	ERCC1	Macaca fascicularis (Crab-eating macaque) (Cynomolgus monkey)	DNA repair [GO:0006281]	nucleus [GO:0005634]	damaged DNA binding [GO:0003684]; endonuclease activity [GO:0004519]	DPGKDK	2.74	0.91653	0.91653	0.222011	660.407	0.183	0.288	0.109	0	0	17.0831	16.0009	0	17.32	0	0	0	0	0	16.8743	0	17.9077	0	17.1269	0	17.3926	17.571	17.4869	16.9343	0	16.62	0	17.6012	17.3784	0	16.4984	0	0	0	15.4567
A0A2K5TVZ5	A0A2K5TVZ5_MACFA	Annexin		Macaca fascicularis (Crab-eating macaque) (Cynomolgus monkey)			calcium-dependent phospholipid binding [GO:0005544]; calcium ion binding [GO:0005509]	DGTLIR	9.86	1	1	0.125672	675.408	0.558	0.786	0.328	15.6248	0	13.5574	0	16.7202	14.9225	15.4441	15.5362	0	15.0937	0	16.0968	14.3854	15.7528	0	0	15.9957	0	0	0	0	0	20.1226	12.7603	16.1921	15.9014	0	14.9452	16.5225	15.8752	14.9189	13.3254
A0A2K5TW22	A0A2K5TW22_MACFA	Uncharacterized protein	CEP192	Macaca fascicularis (Crab-eating macaque) (Cynomolgus monkey)	centrosome duplication [GO:0051298]; centrosome-templated microtubule nucleation [GO:0090222]; mitotic spindle assembly [GO:0090307]; negative regulation of phosphatase activity [GO:0010923]; protein localization to centrosome [GO:0071539]; response to bacterium [GO:0009617]	cytosol [GO:0005829]; pericentriolar material [GO:0000242]	phosphatase binding [GO:0019902]	GIVPDLR	3.13	0.283768	0.283768	0.220655	770.714	0.216	0.14	0.314	0	17.1957	17.1165	15.7265	18.365	17.0727	16.9066	0	0	0	18.0943	17.5967	0	16.4728	16.5249	16.902	17.4975	0	16.887	0	16.7593	17.3567	18.1838	18.6521	16.7594	17.6663	15.9759	15.1761	18.6706	17.6905	17.5206	17.5346
A0A2K5TW27	A0A2K5TW27_MACFA	Uncharacterized protein	PDZD2	Macaca fascicularis (Crab-eating macaque) (Cynomolgus monkey)		cytoplasm [GO:0005737]		SGLFVLTVR	10.22	1	1	1.37e-12	988.187	0.811	0.593	0.715	0	13.272	13.4523	14.3284	12.8932	0	0	0	0	0	13.442	0	0	0	0	0	0	13.577	0	11.6197	13.2099	0	16.0376	0	0	0	14.3701	0	0	0	0	13.9635
A0A2K5TW41	A0A2K5TW41_MACFA	Protein spire homolog 1	SPIRE1	Macaca fascicularis (Crab-eating macaque) (Cynomolgus monkey)	actin nucleation [GO:0045010]; protein transport [GO:0015031]; vesicle-mediated transport [GO:0016192]	cytoplasmic vesicle membrane [GO:0030659]; cytoskeleton [GO:0005856]; plasma membrane [GO:0005886]	actin binding [GO:0003779]	IKSAK	10.84	1	1	0.196568	545.61	0.34	0.274	0.368	0	16.8707	15.4004	15.5096	0	0	0	16.5459	16.58	17.3212	16.6656	17.2567	16.3967	16.224	17.2352	17.6123	15.9238	16.6489	16.3251	16.5563	17.356	16.8393	21.4128	16.6436	17.2908	14.8353	16.3721	17.1822	16.6093	0	16.9645	17.1519
A0A2K5TW68	A0A2K5TW68_MACFA	Uncharacterized protein		Macaca fascicularis (Crab-eating macaque) (Cynomolgus monkey)				EQMLQLSHK	1.47	1	1	0.185462	1130.52	0.397	0.506	0.274	0	0	0	15.7812	9.32793	13.8728	13.6437	0	15.6619	0	14.7594	0	0	15.1855	16.4809	0	14.2181	0	15.9081	15.7926	0	0	0	0	15.6403	13.1021	0	0	11.3913	0	0	0
A0A2K5TW70	A0A2K5TW70_MACFA	Uncharacterized protein	ARNT2	Macaca fascicularis (Crab-eating macaque) (Cynomolgus monkey)		cytoplasm [GO:0005737]; nucleus [GO:0005634]; transcription regulator complex [GO:0005667]	DNA binding [GO:0003677]; DNA-binding transcription factor activity [GO:0003700]; protein dimerization activity [GO:0046983]	TPGFGR	11.05	0.591153	0.591153	0.29385	633.761	0.366	0.88	0.223	0	16.4283	16.3444	16.4221	16.0483	16.64	16.5128	17.2295	17.1681	15.7361	16.011	16.0628	17.0136	18.0253	16.6141	16.7069	17.0528	15.6682	0	16.639	0	15.149	17.6443	15.9943	16.9177	16.4847	17.0132	16.4678	16.9224	17.6519	15.9135	16.8954
A0A2K5TW79	A0A2K5TW79_MACFA	Uncharacterized protein	MRPS2	Macaca fascicularis (Crab-eating macaque) (Cynomolgus monkey)	mitochondrial ribosome assembly [GO:0061668]; translation [GO:0006412]	mitochondrial small ribosomal subunit [GO:0005763]	structural constituent of ribosome [GO:0003735]	MATFPAALPR	10.07	1	1	0.0792639	1070.38	0.621	0.329	0.953	0	13.2252	13.6516	8.27126	15.9963	14.8411	0	14.5595	14.1552	0	14.0059	14.5394	10.3384	14.0305	0	13.6431	15.2399	0	11.352	0	0	0	15.679	14.0923	0	0	14.6383	0	0	0	15.6176	13.8997
A0A2K5TW88	A0A2K5TW88_MACFA	Uncharacterized protein		Macaca fascicularis (Crab-eating macaque) (Cynomolgus monkey)	glutathione catabolic process [GO:0006751]	integral component of membrane [GO:0016021]	glutathione hydrolase activity [GO:0036374]	VDGAPGR	5.95	1	1	0.132875	671.649	0.224	0.262	0.147	0	17.0491	14.6451	15.2515	0	16.8161	0	14.1434	0	15.1883	16.6467	0	0	0	0	0	16.7673	16.0186	0	15.8443	0	15.0931	17.9067	14.8958	14.954	15.6319	0	0	14.1716	0	15.8667	13.2109
A0A2K5TW98	A0A2K5TW98_MACFA	Aurora/IPL1-related kinase 1 (EC 2.7.11.1) (Serine/threonine-protein kinase aurora-A)	AURKA	Macaca fascicularis (Crab-eating macaque) (Cynomolgus monkey)	cell division [GO:0051301]; liver regeneration [GO:0097421]; meiotic spindle organization [GO:0000212]; mitotic centrosome separation [GO:0007100]; mitotic spindle organization [GO:0007052]; negative regulation of gene expression [GO:0010629]; negative regulation of protein binding [GO:0032091]; peptidyl-serine phosphorylation [GO:0018105]; regulation of protein stability [GO:0031647]; response t…	cytosol [GO:0005829]; mitotic spindle pole [GO:0097431]; nucleoplasm [GO:0005654]; perinuclear region of cytoplasm [GO:0048471]; spindle microtubule [GO:0005876]; spindle pole centrosome [GO:0031616]	ATP binding [GO:0005524]; protein heterodimerization activity [GO:0046982]; protein kinase binding [GO:0019901]; protein serine/threonine kinase activity [GO:0004674]	DIKPENLLLGSAGELK	20.32	1	1	0.0552765	1697.19	0.95	0.763	0.791	19.7858	19.0535	21.6397	19.4375	19.2047	0	18.4357	18.8486	19.1645	18.9009	18.9959	19.0914	18.9686	18.1333	18.544	0	18.4754	18.5736	18.0449	22.2202	18.692	18.571	18.5533	19.175	19.4898	0	21.2858	18.8229	19.1605	18.6923	19.6764	0
A0A2K5TW99	A0A2K5TW99_MACFA	Peptidase S1 domain-containing protein		Macaca fascicularis (Crab-eating macaque) (Cynomolgus monkey)			serine-type endopeptidase activity [GO:0004252]	DMIAANS	6.91	1	1	0.041389	721.439	0.007	0.559	0.007	15.4755	15.1592	15.3779	14.5206	14.9775	16.0365	14.1541	16.6468	15.3662	0	13.7499	16.3721	14.3873	15.4826	15.5827	14.6415	15.7103	16.8059	15.5131	16.6287	16.1176	0	17.3542	15.9134	15.8856	14.6007	14.3133	0	0	14.6999	15.4265	14.8767
A0A2K5TWA3	A0A2K5TWA3_MACFA	Letm1 RBD domain-containing protein		Macaca fascicularis (Crab-eating macaque) (Cynomolgus monkey)		integral component of membrane [GO:0016021]; mitochondrion [GO:0005739]	ribosome binding [GO:0043022]	EDMQDYSEDLK	5.55	1	1	0.2913	1373.39	0.249	0.817	0.136	14.461	0	12.5834	0	14.9731	14.7338	12.0099	0	14.5796	13.9613	0	15.1027	14.4428	15.4656	15.8414	13.3592	14.5225	0	15.696	15.5701	0	16.1193	21.2578	15.1419	0	13.6247	15.4608	0	15.0569	0	0	0
A0A2K5TWA6	A0A2K5TWA6_MACFA	Uncharacterized protein	SYTL3	Macaca fascicularis (Crab-eating macaque) (Cynomolgus monkey)	exocytosis [GO:0006887]; intracellular protein transport [GO:0006886]	extrinsic component of plasma membrane [GO:0019897]	calcium-dependent phospholipid binding [GO:0005544]; neurexin family protein binding [GO:0042043]; Rab GTPase binding [GO:0017137]	SSQGKR	2.99	1	1	0.269135	661.05	0.455	0.386	0.403	0	0	0	0	16.9828	0	0	0	0	0	0	16.7397	0	0	0	17.7884	0	0	0	0	0	0	18.1881	0	16.8624	0	0	18.399	15.7998	17.1574	0	0
A0A2K5TWB3	A0A2K5TWB3_MACFA	Uncharacterized protein		Macaca fascicularis (Crab-eating macaque) (Cynomolgus monkey)	cilium assembly [GO:0060271]; intraciliary transport [GO:0042073]	cilium [GO:0005929]; intraciliary transport particle B [GO:0030992]	beta-tubulin binding [GO:0048487]	NTESFK	3.69	1	1	0.305088	726.172	0.493	0.964	0.257	0	0	0	15.2064	0	0	0	0	0	0	0	0	0	0	0	0	0	0	0	0	0	0	0	0	0	0	0	0	0	0	16.0506	0
A0A2K5TWF7	A0A2K5TWF7_MACFA	40S ribosomal protein S2		Macaca fascicularis (Crab-eating macaque) (Cynomolgus monkey)	translation [GO:0006412]	small ribosomal subunit [GO:0015935]	RNA binding [GO:0003723]; structural constituent of ribosome [GO:0003735]	ADDAGAAGGPGGHGAR	7.27	1	1	0.226912	1337.56	0.317	0.136	0.832	14.2861	0	0	0	14.2878	18.7189	0	12.7242	15.2842	14.5895	14.7465	0	0	0	0	13.3207	14.2185	14.2624	0	14.1946	12.2619	14.9017	18.3907	13.3934	13.4676	13.915	12.4254	0	13.4095	14.9651	15.3144	16.2402
A0A2K5TWI6	A0A2K5TWI6_MACFA	CCHC NOA-type domain-containing protein		Macaca fascicularis (Crab-eating macaque) (Cynomolgus monkey)			K63-linked polyubiquitin modification-dependent protein binding [GO:0070530]	VTHILAYK	4.43	1	1	0.322866	943.409	0.77	0.502	0.783	0	0	0	0	15.537	0	0	0	0	0	0	0	0	0	0	0	0	0	0	0	0	0	0	15.7828	0	16.4665	0	0	0	0	0	0
A0A2K5TWK6	A0A2K5TWK6_MACFA	ATP-citrate synthase (EC 2.3.3.8) (ATP-citrate (pro-S-)-lyase) (Citrate cleavage enzyme)	ACLY	Macaca fascicularis (Crab-eating macaque) (Cynomolgus monkey)	acetyl-CoA biosynthetic process [GO:0006085]; citrate metabolic process [GO:0006101]; lipid biosynthetic process [GO:0008610]; oxaloacetate metabolic process [GO:0006107]	cytosol [GO:0005829]; nucleoplasm [GO:0005654]; plasma membrane [GO:0005886]	ATP binding [GO:0005524]; ATP citrate synthase activity [GO:0003878]; metal ion binding [GO:0046872]	AGPSAAMSAK	8.65	1	1	5.75e-13	890.856	0.371	0.601	0.221	0	0	14.0399	0	0	0	0	0	0	0	0	0	0	12.6322	15.4897	10.7138	0	10.6764	20.3041	0	13.8918	0	0	0	15.7772	0	0	14.3893	0	0	0	0
A0A2K5TWM8	A0A2K5TWM8_MACFA	Nitric oxide synthase (EC 1.14.13.39)	NOS3	Macaca fascicularis (Crab-eating macaque) (Cynomolgus monkey)	arginine catabolic process [GO:0006527]; endothelial cell migration [GO:0043542]; nitric oxide biosynthetic process [GO:0006809]; positive regulation of angiogenesis [GO:0045766]; positive regulation of blood vessel endothelial cell migration [GO:0043536]; positive regulation of guanylate cyclase activity [GO:0031284]; regulation of systemic arterial blood pressure by endothelin [GO:0003100]; rem…	caveola [GO:0005901]; Golgi apparatus [GO:0005794]	actin monomer binding [GO:0003785]; arginine binding [GO:0034618]; calmodulin binding [GO:0005516]; flavin adenine dinucleotide binding [GO:0050660]; FMN binding [GO:0010181]; heme binding [GO:0020037]; metal ion binding [GO:0046872]; NADP binding [GO:0050661]; nitric-oxide synthase activity [GO:0004517]; tetrahydrobiopterin binding [GO:0034617]	ATILVR	7.33	1	1	0.112203	674.352	0.134	0.12	0.184	0	16.015	14.7264	15.1542	15.1739	14.0532	0	14.9297	15.4106	15.9612	14.0165	0	0	15.5946	15.4433	14.1843	0	16.1439	16.8846	16.4983	15.2608	0	17.6283	15.8375	15.4667	16.0277	15.8559	14.7735	15.1013	12.0915	15.1694	0
A0A2K5TWQ1	A0A2K5TWQ1_MACFA	VWFA domain-containing protein	CACNA2D2	Macaca fascicularis (Crab-eating macaque) (Cynomolgus monkey)	regulation of ion transmembrane transport [GO:0034765]	integral component of membrane [GO:0016021]	calcium channel activity [GO:0005262]; voltage-gated ion channel activity [GO:0005244]	GTTGYK	12.07	1	1	0.399489	625.033	0.408	0.306	0.447	0	0	0	16.0399	0	15.2658	15.4832	15.4127	15.4085	0	14.6948	15.881	17.6719	0	0	0	16.2222	15.7298	0	0	0	15.8644	17.1313	16.7641	15.4493	16.8024	0	0	14.7723	15.9499	15.1283	0
A0A2K5TWQ6	A0A2K5TWQ6_MACFA	Uncharacterized protein	CUL9	Macaca fascicularis (Crab-eating macaque) (Cynomolgus monkey)	microtubule cytoskeleton organization [GO:0000226]; protein ubiquitination [GO:0016567]; regulation of mitotic nuclear division [GO:0007088]; ubiquitin-dependent protein catabolic process [GO:0006511]	cullin-RING ubiquitin ligase complex [GO:0031461]; cytosol [GO:0005829]	metal ion binding [GO:0046872]; ubiquitin protein ligase binding [GO:0031625]	AASFASRVR	7.09	1	1	0.179937	964.629	0.347	0.213	0.485	13.8901	16.1359	15.5236	12.5644	12.3506	12.6371	14.7263	14.2135	12.5237	14.1275	13.5445	14.9686	14.8724	15.3554	11.6883	14.8676	0	17.1525	14.0375	13.7825	14.6182	14.1935	0	0	8.05279	12.1009	18.0175	16.3817	14.1124	14.6276	0	0
A0A2K5TWZ5	A0A2K5TWZ5_MACFA	Uncharacterized protein	BAIAP3	Macaca fascicularis (Crab-eating macaque) (Cynomolgus monkey)	exocytosis [GO:0006887]			MSTLLDIK	6.38	1	1	1.26e-12	936.672	0.991	0.894	0.949	0	0	11.947	11.612	15.3417	0	0	0	0	0	0	0	13.852	0	15.0965	13.4277	12.5643	0	0	0	0	15.6643	0	0	12.4288	0	15.5387	0	0	0	14.0747	0
A0A2K5TX00	A0A2K5TX00_MACFA	Uncharacterized protein	RAP1GAP	Macaca fascicularis (Crab-eating macaque) (Cynomolgus monkey)				SGRAQPSWR	15.11	0.549766	0.549766	0.1729	1045.53	0.231	0.365	0.152	16.8908	16.3935	17.6279	16.8454	15.3639	0	17.0021	17.2723	0	16.0641	13.4187	16.4739	15.7307	13.5257	14.8088	17.2122	0	17.7001	18.4031	14.4788	16.7341	17.7104	17.3895	17.2155	15.8247	0	0	17.0938	15.7457	17.2501	16.4879	15.972
A0A2K5TX33	A0A2K5TX33_MACFA	Uncharacterized protein		Macaca fascicularis (Crab-eating macaque) (Cynomolgus monkey)	cell adhesion [GO:0007155]	integral component of membrane [GO:0016021]		TMQSDGILLHR	8.14	1	1	0.109579	1269.96	0.577	0.319	0.821	0	0	12.3385	0	11.8682	0	15.2388	0	0	0	15.2767	0	0	14.5755	0	15.009	16.0255	0	0	16.0752	0	0	12.8847	14.9599	0	12.9194	13.1731	0	0	15.954	15.2467	0
A0A2K5TX43	A0A2K5TX43_MACFA	ANK_REP_REGION domain-containing protein		Macaca fascicularis (Crab-eating macaque) (Cynomolgus monkey)				QMLTISSENSNPGK	5.97	1	1	0.209357	1520.36	0.832	0.829	0.699	13.307	15.8358	0	14.4629	14.0406	0	0	0	13.9295	15.7629	14.8302	0	16.3664	0	0	15.1759	14.7664	0	14.8226	0	0	0	19.772	15.7301	0	14.5117	16.1773	0	14.6741	0	13.8274	15.5634
A0A2K5TXA9	A0A2K5TXA9_MACFA	Uncharacterized protein	IGSF10	Macaca fascicularis (Crab-eating macaque) (Cynomolgus monkey)	regulation of neuron migration [GO:2001222]	extracellular region [GO:0005576]		ITNRPPR	5.93	0.675365	0.675365	0.152998	855.567	0.208	0.076	0.711	17.1911	19.146	18.1733	17.7532	17.4188	18.2047	17.3594	17.3423	18.3805	16.6244	17.1976	16.3792	17.317	16.8536	16.1644	16.4241	17.9809	19.4527	16.9753	17.8012	18.3751	16.2712	17.6964	17.8318	18.0982	17.9165	18.8295	17.2853	17.8025	17.6582	17.446	17.9444
A0A2K5TXH9	A0A2K5TXH9_MACFA	Uncharacterized protein	FOXL2NB	Macaca fascicularis (Crab-eating macaque) (Cynomolgus monkey)		fibrillar center [GO:0001650]		TRTPVGSTR	4.98	1	1	0.192395	973.299	0.412	0.407	0.289	18.2774	19.621	18.5361	17.4367	19.0274	20.2233	18.0233	19.1277	19.2569	0	18.2766	18.5879	16.576	0	17.5063	15.1604	16.6877	18.3552	16.3505	18.9192	19.9645	18.7495	0	17.0255	18.8892	20.5832	15.9938	0	14.8908	16.6425	17.2789	18.0254
A0A2K5TXL1	A0A2K5TXL1_MACFA	SH3 domain-containing protein	MIA3	Macaca fascicularis (Crab-eating macaque) (Cynomolgus monkey)				IDAYK	7.61	0.630483	0.630483	0.28205	609.675	0.432	0.624	0.289	0	15.9323	15.6614	0	15.6753	15.5114	15.8057	16.2393	14.9615	15.8126	13.304	16.5874	16.1046	16.6313	16.2962	15.4661	15.717	15.7796	16.7322	0	15.2866	15.859	18.9291	16.0231	14.5913	15.9613	0	15.4407	15.0954	16.1966	12.8445	15.199
A0A2K5TXN8	A0A2K5TXN8_MACFA	Uncharacterized protein	MIA3	Macaca fascicularis (Crab-eating macaque) (Cynomolgus monkey)		integral component of membrane [GO:0016021]		QMMDVSR	5.42	1	1	0.269315	880.974	0.646	0.624	0.491	16.1145	13.3391	16.0772	15.3796	14.7334	15.6079	15.2314	15.6768	0	15.8263	0	15.7796	15.6119	15.3156	16.7212	15.309	0	14.8669	15.3563	16.6334	13.4251	15.4833	16.8718	16.1483	15.0463	14.9844	14.6321	14.1396	15.227	14.6592	15.6784	16.0992
A0A2K5TXP4	A0A2K5TXP4_MACFA	RRM domain-containing protein		Macaca fascicularis (Crab-eating macaque) (Cynomolgus monkey)			RNA binding [GO:0003723]	SSMMK	4.7	0.737493	0.737493	0.173404	599.381	0.175	0.274	0.125	16.0996	16.8352	16.4525	15.7694	16.4919	16.984	16.0958	16.5989	15.9186	16.4536	16.3915	16.7699	16.0773	16.979	16.5189	16.7424	16.3465	16.4663	16.7299	18.0009	18.5137	17.5473	17.0249	16.9183	15.7165	16.4212	16.9766	0	14.3474	16.6506	16.6903	16.796
A0A2K5TXQ1	A0A2K5TXQ1_MACFA	Poly(A) polymerase (EC 2.7.7.19)	PAPOLA	Macaca fascicularis (Crab-eating macaque) (Cynomolgus monkey)	mRNA processing [GO:0006397]; RNA 3'-end processing [GO:0031123]; RNA polyadenylation [GO:0043631]	nucleus [GO:0005634]	ATP binding [GO:0005524]; metal ion binding [GO:0046872]; polynucleotide adenylyltransferase activity [GO:0004652]; RNA binding [GO:0003723]	TRVSEI	4.13	1	1	4.6e-13	703.474	0.13	0.081	0.302	0	0	0	18.6062	17.2829	0	0	17.3944	0	0	0	18.3325	0	0	0	0	0	16.0523	0	17.9283	0	16.1683	18.2575	0	15.7346	17.6392	18.8447	0	0	16.963	17.494	17.51
A0A2K5TXR5	A0A2K5TXR5_MACFA	Uncharacterized protein	GRID2IP	Macaca fascicularis (Crab-eating macaque) (Cynomolgus monkey)				DQGFSR	3.35	1	1	0.190386	709.558	0.182	0.176	0.098	17.1223	0	0	16.2969	16.4112	0	0	17.4789	0	0	0	0	0	0	0	18.1569	0	0	0	0	0	0	0	0	0	17.3302	0	0	16.1158	0	0	0
A0A2K5TXS0	A0A2K5TXS0_MACFA	Uncharacterized protein		Macaca fascicularis (Crab-eating macaque) (Cynomolgus monkey)				GAPQHGSR	12.61	1	1	0.13799	808.869	0.01	0.051	0.022	17.0946	0	0	0	0	0	0	0	0	0	0	0	0	0	19.4373	19.6582	19.6336	17.5122	0	18.3495	16.7896	13.2024	17.7498	14.8167	16.7783	0	0	0	17.0354	0	16.3622	0
A0A2K5TXX6	A0A2K5TXX6_MACFA	Alpha-1,3-glucosyltransferase (EC 2.4.1.-)	ALG8	Macaca fascicularis (Crab-eating macaque) (Cynomolgus monkey)	oligosaccharide-lipid intermediate biosynthetic process [GO:0006490]; protein glycosylation [GO:0006486]	endoplasmic reticulum membrane [GO:0005789]; integral component of membrane [GO:0016021]	dolichyl pyrophosphate Glc1Man9GlcNAc2 alpha-1,3-glucosyltransferase activity [GO:0042283]	MKSHSHPGR	8.22	1	1	0.291595	1034.05	0.192	0.079	0.559	17.1727	17.5813	16.6986	15.9496	15.7956	0	16.566	15.9175	16.7994	16.093	15.8456	16.5367	16.2905	16.7285	17.4987	16.7572	15.8704	0	16.3181	15.4696	0	17.4818	16.5915	0	16.4454	13.9547	16.7041	15.814	15.1639	16.7054	15.308	17.2401
A0A2K5TXY3	A0A2K5TXY3_MACFA	Ig-like domain-containing protein		Macaca fascicularis (Crab-eating macaque) (Cynomolgus monkey)	antigen processing and presentation [GO:0019882]; immune response [GO:0006955]	integral component of membrane [GO:0016021]		SEGTAGGGAGPGEPR	2.49	0.0929613	0.0929613	0.212677	1299.18	0.135	0.046	0.828	0	0	12.2863	15.8062	0	0	0	0	0	0	0	0	16.2669	0	0	13.7739	14.1544	0	15.6451	14.7166	8.8413	0	17.7387	11.4752	0	14.0671	16.9751	0	17.0029	0	10.0701	0
A0A2K5TY11	A0A2K5TY11_MACFA	DUF3715 domain-containing protein	TASOR	Macaca fascicularis (Crab-eating macaque) (Cynomolgus monkey)				VINRQR	4.99	1	1	0.246108	783.811	0.855	0.92	0.6	17.1885	16.671	17.7598	16.7111	16.378	0	0	0	16.6461	0	16.9851	16.8875	16.102	0	0	0	17.2932	0	0	0	0	16.5128	17.4838	16.6082	0	17.3504	18.7864	0	0	0	0	17.5851
A0A2K5TY25	A0A2K5TY25_MACFA	DUF3715 domain-containing protein	TASOR	Macaca fascicularis (Crab-eating macaque) (Cynomolgus monkey)	in utero embryonic development [GO:0001701]; mitotic spindle assembly [GO:0090307]; negative regulation of gene expression, epigenetic [GO:0045814]; negative regulation of single stranded viral RNA replication via double stranded DNA intermediate [GO:0045869]; positive regulation of DNA methylation-dependent heterochromatin assembly [GO:0090309]; protein localization to heterochromatin [GO:009735…	heterochromatin [GO:0000792]; nucleoplasm [GO:0005654]	chromatin binding [GO:0003682]	GFGSGK	8.53	0.137591	0.137591	0.131183	553.381	0.042	0.038	0.153	15.4388	15.4213	16.2597	15.7763	15.4835	16.9204	14.7688	15.1085	16.9016	15.2518	15.7283	16.3544	15.7067	15.7246	15.6099	16.3172	16.8572	16.1616	16.6043	16.1615	15.8355	16.6767	17.0381	15.9996	16.8011	16.9161	16.4872	15.7943	15.4951	16.7423	14.8179	15.5011
A0A2K5TY39	A0A2K5TY39_MACFA	L-type amino acid transporter 4 (Large neutral amino acids transporter small subunit 4) (Solute carrier family 43 member 2)	SLC43A2	Macaca fascicularis (Crab-eating macaque) (Cynomolgus monkey)	negative regulation of leucine import [GO:0060358]	integral component of membrane [GO:0016021]; plasma membrane [GO:0005886]	L-amino acid transmembrane transporter activity [GO:0015179]	APTLATAHR	7.48	0.579199	0.579199	0.131949	934.829	0.814	0.939	0.555	15.5285	0	15.5649	13.8593	14.357	17.2494	16.1894	11.2418	16.0149	9.62251	0	0	0	0	16.6735	0	14.285	16.2416	0	0	0	15.0208	0	16.0484	13.9831	14.0458	15.7037	0	13.5828	14.9043	16.7812	8.65868
A0A2K5TY46	A0A2K5TY46_MACFA	Uncharacterized protein	LAMB1	Macaca fascicularis (Crab-eating macaque) (Cynomolgus monkey)	endodermal cell differentiation [GO:0035987]; neuronal-glial interaction involved in cerebral cortex radial glia guided migration [GO:0021812]; neuron projection development [GO:0031175]; odontogenesis [GO:0042476]; positive regulation of cell migration [GO:0030335]; substrate adhesion-dependent cell spreading [GO:0034446]	extracellular space [GO:0005615]; laminin-10 complex [GO:0043259]; laminin-1 complex [GO:0005606]; laminin-2 complex [GO:0005607]; laminin-8 complex [GO:0043257]; membrane [GO:0016020]	extracellular matrix structural constituent [GO:0005201]	DISQK	3.31	1	1	0.29053	590.078	0.222	0.087	0.771	0	0	0	0	18.5395	0	0	0	0	0	0	19.7826	0	0	0	0	0	18.669	17.6542	0	20.6888	17.4099	0	0	0	17.9238	17.7213	0	16.8606	0	0	0
A0A2K5TY48	A0A2K5TY48_MACFA	Uncharacterized protein	NMRK1	Macaca fascicularis (Crab-eating macaque) (Cynomolgus monkey)				MGVTNGGK	4.78	0.303885	0.303885	0.0913765	779.57	0.982	1	0.791	16.8592	17.0669	17.3074	16.6603	17.2209	18.2893	17.3626	18.3041	16.6033	19.992	17.1718	15.6877	17.5995	16.5134	16.8259	17.7319	16.7838	17.4639	15.7825	16.6963	18.4949	16.0189	16.9799	20.8953	17.9608	16.4731	17.0356	18.354	20.4473	16.4357	17.2392	17.2546
A0A2K5TY67	A0A2K5TY67_MACFA	Uncharacterized protein	SLC43A2	Macaca fascicularis (Crab-eating macaque) (Cynomolgus monkey)		integral component of membrane [GO:0016021]	L-amino acid transmembrane transporter activity [GO:0015179]	LSVGSSMR	16.53	1	1	0.0492659	853.59	0.203	0.269	0.184	15.2406	15.6327	13.6066	13.9785	0	0	0	0	0	14.1752	15.6601	14.2671	14.9887	0	16.0174	14.2806	14.8181	0	14.3479	14.7003	0	14.4613	17.2664	13.3594	0	15.9085	15.5457	13.6262	14.2049	16.039	15.7022	13.7514
A0A2K5TY79	A0A2K5TY79_MACFA	Uncharacterized protein	SEL1L3	Macaca fascicularis (Crab-eating macaque) (Cynomolgus monkey)		integral component of membrane [GO:0016021]		FPRFQNR	7.66	0.619209	0.619209	0.180471	964.477	0.004	0.001	0.711	14.6822	14.4458	14.5427	15.016	14.7057	15.0308	15.0171	13.9862	12.6041	15.1335	0	0	0	15.5081	14.3486	14.6883	16.0088	14.9146	15.0203	14.2876	15.9642	15.5354	15.9459	14.8919	14.4309	15.6848	15.2712	15.866	14.7335	15.8181	15.1711	15.2085
A0A2K5TY82	A0A2K5TY82_MACFA	Uncharacterized protein		Macaca fascicularis (Crab-eating macaque) (Cynomolgus monkey)				IPSSR	6.79	1	1	0.00306323	555.301	0.929	0.969	0.625	14.621	16.3606	14.6872	0	14.9279	15.0756	0	0	0	0	0	14.9287	15.543	14.5112	15.3608	16.0246	15.3215	0	0	14.8648	7.55853	0	18.3319	0	15.5797	0	15.4735	15.8788	12.2007	0	12.7937	15.4669
A0A2K5TY96	A0A2K5TY96_MACFA	Uncharacterized protein		Macaca fascicularis (Crab-eating macaque) (Cynomolgus monkey)		mitochondrion [GO:0005739]	NADH dehydrogenase (ubiquinone) activity [GO:0008137]	IYTIL	1.72	0.749968	0.749968	0.187533	621.663	0.482	0.266	0.6	0	0	0	17.7365	0	0	0	17.3262	0	0	17.016	0	0	17.7567	0	0	0	0	0	17.22	0	0	18.6272	17.7336	18.6703	0	16.5116	0	16.7071	17.9804	0	0
A0A2K5TYB9	A0A2K5TYB9_MACFA	G_PROTEIN_RECEP_F1_2 domain-containing protein	OR13H1	Macaca fascicularis (Crab-eating macaque) (Cynomolgus monkey)		integral component of membrane [GO:0016021]	G protein-coupled receptor activity [GO:0004930]; olfactory receptor activity [GO:0004984]	DVKGAIR	5.44	1	1	0.273055	757.968	0.185	0.141	0.263	14.2792	16.3144	14.8681	0	15.5467	16.3849	15.6544	16.6285	15.9617	15.9095	14.0091	16.615	15.7049	14.2757	15.602	15.5575	15.3507	16.3025	15.8274	15.7333	0	15.0106	14.9601	0	15.9696	15.4268	0	15.4337	14.3944	14.9372	0	15.6779
A0A2K5TYE3	A0A2K5TYE3_MACFA	UBC core domain-containing protein		Macaca fascicularis (Crab-eating macaque) (Cynomolgus monkey)			ATP binding [GO:0005524]; transferase activity [GO:0016740]	EDRNGEFK	3.83	0.673945	0.673945	0.119029	996.757	0.475	0.227	0.715	0	14.1741	12.1391	7.82468	15.0318	12.3134	14.088	0	0	0	0	0	13.8389	15.8813	14.4025	14.1264	11.0562	0	12.0238	14.2791	0	14.2402	0	0	0	0	14.2129	0	0	15.0607	0	0
A0A2K5TYG4	A0A2K5TYG4_MACFA	Vacuolar ATPase assembly integral membrane protein VMA21	VMA21	Macaca fascicularis (Crab-eating macaque) (Cynomolgus monkey)	vacuolar proton-transporting V-type ATPase complex assembly [GO:0070072]	endoplasmic reticulum-Golgi intermediate compartment membrane [GO:0033116]; endoplasmic reticulum membrane [GO:0005789]; ER to Golgi transport vesicle membrane [GO:0012507]; integral component of membrane [GO:0016021]; lysosome [GO:0005764]		TPRSHR	6.86	1	1	0.0935672	754.697	0.088	0.029	0.699	0	0	0	16.192	15.668	0	0	0	0	0	0	0	14.5406	0	0	0	16.6736	0	0	16.4166	15.136	14.2863	0	16.909	0	16.4239	14.733	0	12.1652	15.7895	0	0
A0A2K5TYG7	A0A2K5TYG7_MACFA	Uncharacterized protein	TMEM273	Macaca fascicularis (Crab-eating macaque) (Cynomolgus monkey)		integral component of membrane [GO:0016021]		SDHLS	4.42	1	1	0.111331	559.413	0.578	0.734	0.223	19.0076	14.4764	16.044	16.1813	15.6285	15.6007	15.8223	20.4529	15.8011	21.3167	16.3813	0	24.0757	16.1767	0	16.1847	15.4826	16.4058	16.4231	16.818	17.9121	15.8676	16.883	15.0972	16.2179	16.1508	16.0087	16.3344	15.065	0	16.3404	16.6286
A0A2K5TYH4	A0A2K5TYH4_MACFA	HTH La-type RNA-binding domain-containing protein	LARP1B	Macaca fascicularis (Crab-eating macaque) (Cynomolgus monkey)			RNA binding [GO:0003723]	GRGNPR	2.72	1	1	0.205595	657.144	0.689	0.493	0.633	0	18.7585	0	0	16.4783	18.1711	16.2661	17.1391	18.6687	18.2604	0	0	17.6952	0	14.1722	18.404	0	0	17.8806	17.2804	19.3371	16.1842	18.4908	0	17.4946	17.8926	15.9214	17.4291	18.1918	16.0525	13.6874	19.0322
A0A2K5TYL4	A0A2K5TYL4_MACFA	Uncharacterized protein	ETS1	Macaca fascicularis (Crab-eating macaque) (Cynomolgus monkey)		host cell nucleus [GO:0042025]; nucleus [GO:0005634]	DNA-binding transcription factor activity [GO:0003700]; sequence-specific DNA binding [GO:0043565]	QEVVTPDNMCMGRASR	7.06	0.305893	0.305893	0.209062	1883.6	0.121	0.103	0.179	0	19.1578	17.9075	0	18.6136	17.7205	18.5692	0	0	0	0	0	0	0	0	0	19.3623	18.4075	18.5015	16.1845	0	0	19.4984	18.1382	17.4	0	17.6776	0	0	18.0893	17.25	18.3395
A0A2K5TYN2	A0A2K5TYN2_MACFA	Coiled-coil domain-containing protein 39	CCDC39	Macaca fascicularis (Crab-eating macaque) (Cynomolgus monkey)	cilium movement [GO:0003341]; inner dynein arm assembly [GO:0036159]	axoneme [GO:0005930]		TASAVNR	4.75	0.160246	0.160246	0.102722	717.942	0.932	0.945	0.748	0	0	0	13.3924	0	0	17.0542	0	16.565	0	0	0	15.3386	0	13.3618	0	0	14.5264	18.6955	0	0	0	15.9675	0	0	0	0	0	11.6865	16.6482	0	0
A0A2K5TYV6	A0A2K5TYV6_MACFA	Glycogen [starch] synthase (EC 2.4.1.11)	GYS2	Macaca fascicularis (Crab-eating macaque) (Cynomolgus monkey)	glycogen biosynthetic process [GO:0005978]		glycogen (starch) synthase activity [GO:0004373]	TEGFK	3.63	1	1	0.0225242	579.773	0.349	0.201	0.771	0	14.1326	0	0	0	12.9264	10.0866	0	0	16.3107	0	13.4181	0	0	0	0	16.2616	0	0	16.4191	0	0	20.0783	0	0	16.0787	15.503	15.0478	0	16.3758	0	0
A0A2K5TYW8	A0A2K5TYW8_MACFA	Kinesin-like protein	KIF18A	Macaca fascicularis (Crab-eating macaque) (Cynomolgus monkey)	male meiotic nuclear division [GO:0007140]; microtubule-based movement [GO:0007018]; microtubule depolymerization [GO:0007019]; mitotic metaphase plate congression [GO:0007080]; regulation of microtubule cytoskeleton organization [GO:0070507]; seminiferous tubule development [GO:0072520]	caveola [GO:0005901]; cytoplasm [GO:0005737]; kinetochore [GO:0000776]; kinetochore microtubule [GO:0005828]; mitotic spindle midzone [GO:1990023]; nucleus [GO:0005634]; ruffle [GO:0001726]	actin binding [GO:0003779]; ATP binding [GO:0005524]; ATP-dependent microtubule motor activity, plus-end-directed [GO:0008574]; microtubule plus-end binding [GO:0051010]; tubulin-dependent ATPase activity [GO:0070463]	NISKGNLR	5.07	1	1	0.0447726	900.988	0.306	0.124	0.861	0	0	16.0284	15.9875	0	0	0	0	0	0	0	16.3383	0	0	0	0	15.9286	0	16.5734	16.6427	0	0	0	7.76199	0	14.8065	16.5496	0	0	0	16.4359	0
A0A2K5TYZ3	A0A2K5TYZ3_MACFA	Calponin-homology (CH) domain-containing protein	NAV2	Macaca fascicularis (Crab-eating macaque) (Cynomolgus monkey)	neurogenesis [GO:0022008]			GMTAQVGITMPR	7.79	1	1	0.251289	1278.59	0.991	0.893	0.872	14.6679	14.2929	0	13.365	14.791	14.3372	0	13.9474	13.081	14.9693	0	14.9308	16.815	0	0	16.4592	15.2721	0	15.4019	0	0	15.0962	0	15.2275	12.0213	15.156	0	14.03	13.4179	14.4102	13.7274	12.9044
A0A2K5TZ19	A0A2K5TZ19_MACFA	Vitamin D 25-hydroxylase	EGM_05831	Macaca fascicularis (Crab-eating macaque) (Cynomolgus monkey)		integral component of membrane [GO:0016021]	D3 vitamins binding [GO:1902271]; heme binding [GO:0020037]; iron ion binding [GO:0005506]; oxidoreductase activity, acting on paired donors, with incorporation or reduction of molecular oxygen [GO:0016705]; protein homodimerization activity [GO:0042803]; vitamin D3 25-hydroxylase activity [GO:0030343]	MPYTEAVLHEVLR	8.95	0.18541	0.18541	2.51e-12	1573.19	0.117	0.045	0.67	13.4435	14.6303	0	15.5465	9.55181	0	14.7132	0	0	14.066	8.68179	14.95	15.7551	0	0	0	14.5716	15.3832	0	18.7931	15.6653	0	15.5888	15.1448	0	0	16.6185	11.6623	14.2682	15.8834	15.9096	14.9342
A0A2K5TZ22	A0A2K5TZ22_MACFA	Uncharacterized protein		Macaca fascicularis (Crab-eating macaque) (Cynomolgus monkey)				KQLALLTT	10.65	1	1	0.195345	885.238	0.174	0.257	0.11	15.6718	16.8321	16.532	16.6807	16.0801	15.3279	16.6782	16.2724	17.1239	17.147	16.6259	15.6766	0	14.9551	15.8541	16.7497	16.0144	0	15.7622	16.6271	0	15.6526	16.4133	0	16.5583	16.494	16.9657	16.2176	16.5053	0	16.5591	16.6117
A0A2K5TZ33	A0A2K5TZ33_MACFA	TAFH domain-containing protein	TAF4	Macaca fascicularis (Crab-eating macaque) (Cynomolgus monkey)	ovarian follicle development [GO:0001541]; transcription initiation from RNA polymerase II promoter [GO:0006367]	cytosol [GO:0005829]; MLL1 complex [GO:0071339]; nuclear chromatin [GO:0000790]; transcription factor TFIID complex [GO:0005669]; transcription factor TFTC complex [GO:0033276]	aryl hydrocarbon receptor binding [GO:0017162]; core promoter sequence-specific DNA binding [GO:0001046]; protein heterodimerization activity [GO:0046982]; RNA polymerase II general transcription initiation factor activity [GO:0016251]	RILEIGK	12.29	1	1	0.0483489	828.655	0.005	0.002	0.462	0	0	0	0	0	0	0	0	0	0	0	0	0	0	0	0	19.7658	0	0	18.5472	19.0261	0	20.2826	19.5028	0	0	19.9921	0	0	16.7263	18.95	0
A0A2K5TZ68	A0A2K5TZ68_MACFA	RING-type domain-containing protein	RNF213	Macaca fascicularis (Crab-eating macaque) (Cynomolgus monkey)			ATPase activity [GO:0016887]; metal ion binding [GO:0046872]; ubiquitin-protein transferase activity [GO:0004842]	DIVYKHFPIPLINR	7.08	1	1	0.0896774	1721.46	0.168	0.317	0.257	0	0	0	0	0	0	0	0	0	0	0	0	0	0	0	0	0	0	0	0	0	0	0	0	0	0	0	0	0	18.9683	0	0
A0A2K5TZ77	A0A2K5TZ77_MACFA	Integrin beta	ITGB6	Macaca fascicularis (Crab-eating macaque) (Cynomolgus monkey)	cell-matrix adhesion [GO:0007160]; integrin-mediated signaling pathway [GO:0007229]	focal adhesion [GO:0005925]; integrin complex [GO:0008305]	integrin binding [GO:0005178]; signaling receptor activity [GO:0038023]	CDTPANLLAK	6.85	1	1	0.0997957	1102.34	0.914	0.677	1	14.6622	0	0	0	0	0	0	0	0	13.7624	0	0	0	15.0392	0	0	0	16.159	0	0	0	0	0	16.3617	0	0	0	0	0	0	13.0609	10.0556
A0A2K5TZ99	A0A2K5TZ99_MACFA	Uncharacterized protein	LRRC26	Macaca fascicularis (Crab-eating macaque) (Cynomolgus monkey)	positive regulation of voltage-gated potassium channel activity [GO:1903818]	voltage-gated potassium channel complex [GO:0008076]	ion channel binding [GO:0044325]; potassium channel activator activity [GO:0099104]; voltage-gated potassium channel activity [GO:0005249]	NPDPDPHGSASPADPGSPSAAAQA	4.5	1	1	9.13e-13	2213.77	0.167	0.173	0.138	13.7154	10.8776	9.77239	10.1821	10.1076	14.2643	0	0	0	13.9245	0	15.1209	0	15.725	12.7364	12.3223	14.7434	12.3305	17.6839	14.7786	13.6949	0	16.626	14.4136	8.11477	0	13.0433	12.0063	9.06697	11.0886	14.4382	13.2584
A0A2K5TZB1	A0A2K5TZB1_MACFA	USP domain-containing protein	PAN2	Macaca fascicularis (Crab-eating macaque) (Cynomolgus monkey)		cytoplasm [GO:0005737]	nucleic acid binding [GO:0003676]	SLLVPK	8.34	0.216296	0.216296	0.249255	656.397	0.399	0.228	0.711	18.4704	19.2177	19.1206	18.4576	18.9636	17.9648	17.8187	18.6317	18.3757	17.9284	18.0528	19.2722	19.212	0	0	18.336	17.895	19.9573	0	20.1454	19.233	17.8318	18.9346	18.5449	18.3392	19.1892	17.6347	18.6934	19.2323	18.656	19.3732	18.5704
A0A2K5TZB2	A0A2K5TZB2_MACFA	Uncharacterized protein	CCDC9	Macaca fascicularis (Crab-eating macaque) (Cynomolgus monkey)				AATLDLK	1.74	1	1	1.16e-13	730.386	0.504	0.386	0.444	14.9302	15.1652	0	14.3053	0	13.4307	13.9743	14.337	0	11.8809	0	15.7695	0	0	0	0	14.9315	15.164	0	0	0	0	0	0	15.9985	0	0	0	0	0	15.915	0
A0A2K5TZC1	A0A2K5TZC1_MACFA	Uncharacterized protein	SHISA2	Macaca fascicularis (Crab-eating macaque) (Cynomolgus monkey)		integral component of membrane [GO:0016021]		QQGAGEPGR	3.63	0.9948	0.9948	0.239464	899.401	0.956	0.878	0.79	0	0	16.0249	11.6709	14.4291	0	15.468	16.0027	0	16.5708	16.5986	16.734	0	0	16.4466	16.9955	14.5111	0	16.5667	0	15.6062	14.7574	16.1098	12.6659	16.3347	14.193	16.7376	0	15.0541	0	15.3381	15.436
A0A2K5TZC8	A0A2K5TZC8_MACFA	Myosin motor domain-containing protein	MYO18B	Macaca fascicularis (Crab-eating macaque) (Cynomolgus monkey)	cardiac muscle fiber development [GO:0048739]; in utero embryonic development [GO:0001701]; vasculogenesis [GO:0001570]	filamentous actin [GO:0031941]; unconventional myosin complex [GO:0016461]; Z disc [GO:0030018]	actin binding [GO:0003779]; ATP binding [GO:0005524]; motor activity [GO:0003774]	RDGLPAHIGSMAQR	10.09	1	1	3.43e-12	1527.96	0.788	0.497	0.958	15.5856	14.3918	14.4404	15.7818	13.549	0	14.5273	15.0371	15.0992	15.3745	14.534	13.6588	14.2358	14.9167	0	13.2699	0	15.533	16.182	14.5281	15.3174	13.5166	15.1196	13.8802	14.7345	14.008	13.7523	14.7537	15.3618	13.3657	16.1746	14.8189
A0A2K5TZF5	A0A2K5TZF5_MACFA	Uncharacterized protein	NFAM1	Macaca fascicularis (Crab-eating macaque) (Cynomolgus monkey)	intracellular signal transduction [GO:0035556]; positive regulation of B cell receptor signaling pathway [GO:0050861]; positive regulation of cytokine production [GO:0001819]; positive regulation of DNA-binding transcription factor activity [GO:0051091]; regulation of B cell differentiation [GO:0045577]	integral component of membrane [GO:0016021]	transmembrane signaling receptor activity [GO:0004888]	GPGTDPTRK	7.39	1	1	9.16e-13	929.632	0.203	0.164	0.294	0	8.43285	0	13.9509	13.4395	0	0	0	0	0	0	15.7388	15.2045	0	0	0	14.494	0	15.1069	0	0	14.1706	0	12.7302	0	14.13	12.9889	15.3887	13.8795	0	0	15.4682
A0A2K5TZG0	A0A2K5TZG0_MACFA	Uncharacterized protein	SMARCA1	Macaca fascicularis (Crab-eating macaque) (Cynomolgus monkey)	ATP-dependent chromatin remodeling [GO:0043044]	NURF complex [GO:0016589]	ATP binding [GO:0005524]; DNA binding [GO:0003677]; helicase activity [GO:0004386]; nucleosome binding [GO:0031491]	TPMSQKR	11.23	0.787177	0.787177	0.23765	863.553	0.463	0.821	0.204	17.2851	17.1524	16.2949	15.809	15.1166	15.8939	14.8856	0	16.7812	0	15.3714	15.0196	0	0	16.6404	16.6244	15.6877	15.968	15.2494	15.8363	13.7378	14.5293	15.9041	13.2177	0	15.5281	16.2423	0	14.4738	16.8376	17.3383	15.9068
A0A2K5TZG9	A0A2K5TZG9_MACFA	Uncharacterized protein		Macaca fascicularis (Crab-eating macaque) (Cynomolgus monkey)				TGNAK	1.82	1	1	0.154143	490.263	0.67	0.821	0.368	14.4721	16.6249	16.1225	15.3738	15.1704	16.0405	16.1689	16.2439	16.5435	15.7755	16.1509	17.0031	15.9964	16.4914	15.1629	16.1145	16.0607	16.1277	15.7063	15.8275	16.2853	15.2241	19.0152	0	15.8054	17.7151	17.4136	16.1046	15.855	15.9741	16.2057	14.8386
A0A2K5TZJ0	A0A2K5TZJ0_MACFA	Olfactomedin-like domain-containing protein	OLFML2A	Macaca fascicularis (Crab-eating macaque) (Cynomolgus monkey)				DPAAR	6.19	0.767982	0.767982	0.25153	528.6	0.505	0.243	0.791	15.172	16.0021	15.9148	17.5368	15.5609	16.4718	15.4083	17.8534	16.4964	14.9232	0	0	18.4903	16.4478	15.2877	17.4126	16.1239	16.6894	17.7191	16.3217	15.8534	15.2856	17.9833	16.6153	16.2064	17.0683	16.5357	16.1971	16.7427	16.3755	14.8891	16.9095
A0A2K5TZJ8	A0A2K5TZJ8_MACFA	Uncharacterized protein	EXOC3L4	Macaca fascicularis (Crab-eating macaque) (Cynomolgus monkey)	exocytosis [GO:0006887]	exocyst [GO:0000145]		ELQPLFR	33.9	0.555094	0.555094	0.0761477	903.061	0.286	0.94	0.1	19.714	18.603	0	17.8252	17.4682	0	18.3299	18.4809	18.795	18.2759	18.0509	17.1528	17.5338	22.4392	17.7683	18.8841	17.9336	0	17.8187	0	18.5587	17.5494	18.8309	17.6059	18.1993	0	20.2626	17.974	18.0721	18.8767	18.9472	18.5388
A0A2K5TZK8	A0A2K5TZK8_MACFA	Uncharacterized protein		Macaca fascicularis (Crab-eating macaque) (Cynomolgus monkey)			nucleic acid binding [GO:0003676]	RDGANGQDDSEAHSGV	2.67	1	1	1.15e-12	1614.37	0.428	0.726	0.204	15.6573	0	16.4234	16.8947	16.819	15.8265	13.7149	17.4942	0	0	14.9853	16.9083	12.6452	0	0	0	16.4669	16.7489	17.2741	0	0	0	0	16.5584	0	17.6086	17.3773	13.3016	16.6588	0	17.0526	0
A0A2K5TZL9	A0A2K5TZL9_MACFA	Uncharacterized protein	CAPN15	Macaca fascicularis (Crab-eating macaque) (Cynomolgus monkey)			calcium-dependent cysteine-type endopeptidase activity [GO:0004198]; metal ion binding [GO:0046872]	DVQGTR	7.78	0.455455	0.455455	0.268709	674.475	0.506	0.258	0.711	20.1396	19.3725	18.0977	18.7485	19.0609	19.2282	19.5907	19.1363	18.6244	19.2486	18.4169	20.2788	18.1449	19.7342	18.4354	20.3498	19.1625	18.8058	19.5155	19.6434	20.3637	19.2606	18.2485	20.8044	18.8631	18.5791	18.9146	19.3701	18.7865	21.7452	21.1436	20.1249
A0A2K5TZQ0	A0A2K5TZQ0_MACFA	Uncharacterized protein		Macaca fascicularis (Crab-eating macaque) (Cynomolgus monkey)	negative regulation of transcription by RNA polymerase II [GO:0000122]		transcription corepressor activity [GO:0003714]	SSQVH	10.4	0.588299	0.588299	0.184442	556.564	0.401	0.407	0.368	15.8957	16.749	16.4272	16.0484	16.1056	17.3567	15.1643	21.9789	16.7339	17.7331	16.7439	15.6206	16.013	16.3895	17.6239	17.2364	16.5772	16.9648	17.7307	17.173	16.4843	12.6477	19.2856	15.3808	15.9306	17.1778	15.2023	15.9062	14.7221	16.7455	15.7454	16.7242
A0A2K5TZX9	A0A2K5TZX9_MACFA	Sphingomyelin phosphodiesterase (EC 3.1.4.12)	EGM_11878	Macaca fascicularis (Crab-eating macaque) (Cynomolgus monkey)	BMP signaling pathway [GO:0030509]; bone growth [GO:0098868]; bone mineralization [GO:0030282]; cellular response to hydrogen peroxide [GO:0070301]; cellular response to magnesium ion [GO:0071286]; cellular response to oxidised low-density lipoprotein particle stimulus [GO:0140052]; cellular response to peptide [GO:1901653]; cellular response to redox state [GO:0071461]; cellular response to tumo…	extracellular region [GO:0005576]; Golgi cis cisterna [GO:0000137]; integral component of membrane [GO:0016021]; plasma membrane [GO:0005886]	identical protein binding [GO:0042802]; neutral sphingomyelin phosphodiesterase activity [GO:0061751]	GALFLKVQVGSTPQDQR	4.31	1	1	0.152233	1844.53	0.085	0.027	0.889	15.6544	13.9827	14.4945	14.5006	13.5551	13.9037	12.8712	15.3307	14.9704	0	0	0	7.84937	14.0413	0	14.5106	14.2658	16.0071	0	0	0	0	0	0	0	14.2534	14.9393	0	0	0	0	0
A0A2K5U071	A0A2K5U071_MACFA	Uncharacterized protein	ENTPD8	Macaca fascicularis (Crab-eating macaque) (Cynomolgus monkey)		integral component of membrane [GO:0016021]	ATP binding [GO:0005524]; hydrolase activity [GO:0016787]	LLVGLVQSRPAALIR	9.29	1	1	0.199199	1604.82	0.943	0.742	0.957	12.8193	14.2171	17.0835	17.0214	15.5681	0	16.563	0	17.4152	0	0	0	18.0969	0	0	13.0829	14.2544	0	0	0	12.7093	15.6861	16.0403	14.4541	18.0038	10.2943	18.6787	0	13.5548	13.7416	17.1798	0
A0A2K5U085	A0A2K5U085_MACFA	Histone H2A	H2AZ1	Macaca fascicularis (Crab-eating macaque) (Cynomolgus monkey)		nucleosome [GO:0000786]; nucleus [GO:0005634]	DNA binding [GO:0003677]; protein heterodimerization activity [GO:0046982]	MGAGGK	6.87	1	1	0.145937	537.556	0.683	0.791	0.424	15.0973	17.4411	0	15.5644	15.7012	16.1345	14.1496	0	15.9932	15.8206	15.426	15.076	14.6781	14.7417	14.9908	15.7269	16.2862	0	15.7214	12.9066	17.4246	0	17.7454	15.2375	15.0925	16.3942	0	14.9019	0	14.8508	15.1034	15.5657
A0A2K5U0B5	A0A2K5U0B5_MACFA	Uncharacterized protein		Macaca fascicularis (Crab-eating macaque) (Cynomolgus monkey)		integral component of membrane [GO:0016021]		ENDGSFPK	10.47	0.594879	0.594879	0.260175	892.708	0.377	0.472	0.263	19.5328	18.1855	18.1655	18.1044	17.6638	18.3776	17.704	18.4565	0	18.052	18.3963	0	0	17.4355	17.7019	16.4469	17.2106	0	17.7122	18.8086	18.5731	17.8899	18.0066	0	18.2003	17.8303	17.7234	17.5203	18.0383	17.0904	0	0
A0A2K5U0D6	A0A2K5U0D6_MACFA	Rho-GAP domain-containing protein	ARHGAP18	Macaca fascicularis (Crab-eating macaque) (Cynomolgus monkey)	regulation of actin filament polymerization [GO:0030833]; regulation of cell motility [GO:2000145]; regulation of cell shape [GO:0008360]; regulation of small GTPase mediated signal transduction [GO:0051056]; small GTPase mediated signal transduction [GO:0007264]	cytoplasmic microtubule [GO:0005881]; cytosol [GO:0005829]; nuclear speck [GO:0016607]; plasma membrane [GO:0005886]; ruffle [GO:0001726]	GTPase activator activity [GO:0005096]	QNTENHKK	11.61	0.858889	0.858889	0.182827	998.596	0.768	0.792	0.367	15.955	14.2817	14.7965	13.8262	13.8271	14.0671	13.8764	14.4656	0	15.347	11.5476	16.1202	0	13.8173	12.8764	12.0897	15.3332	14.433	0	16.0965	13.4992	15.5098	10.956	15.3898	13.6081	14.6736	15.1542	12.7557	14.7307	0	14.6553	0
A0A2K5U0F3	A0A2K5U0F3_MACFA	HECT domain-containing protein	HECTD4	Macaca fascicularis (Crab-eating macaque) (Cynomolgus monkey)			ubiquitin-protein transferase activity [GO:0004842]	VISHAVR	7.58	1	1	0.311577	781.9	0.259	0.439	0.186	16.3079	0	0	0	0	0	0	0	16.0818	0	0	0	0	0	0	0	0	0	0	0	0	0	0	16.1506	0	15.4327	0	0	15.9121	0	0	16.1803
A0A2K5U0F5	A0A2K5U0F5_MACFA	Uncharacterized protein	STXBP5L	Macaca fascicularis (Crab-eating macaque) (Cynomolgus monkey)	exocytosis [GO:0006887]	cytoplasm [GO:0005737]; plasma membrane [GO:0005886]		TGGLMQPPYEVWR	3.26	1	1	0.215616	1549.68	0.204	0.201	0.113	15.6817	18.7404	15.869	19.1689	17.0811	18.9705	16.9042	16.4463	17.869	18.7821	16.82	16.8891	0	0	0	0	15.1369	18.4873	0	18.1684	18.2926	18.5616	0	0	15.355	17.8935	17.6216	0	0	0	0	0
A0A2K5U0F7	A0A2K5U0F7_MACFA	F5/8 type C domain-containing protein	CPXM2	Macaca fascicularis (Crab-eating macaque) (Cynomolgus monkey)		extracellular region [GO:0005576]	metallocarboxypeptidase activity [GO:0004181]; zinc ion binding [GO:0008270]	GIKGLVR	8.92	1	1	0.108413	743.249	0.89	0.634	0.855	15.2747	0	15.4673	14.7767	14.5473	0	0	0	0	0	0	14.9026	0	14.7364	0	0	15.721	16.2456	0	0	0	0	0	15.8836	0	14.9495	0	0	0	14.9001	0	14.9609
A0A2K5U0H3	A0A2K5U0H3_MACFA	Uncharacterized protein	FCRL4	Macaca fascicularis (Crab-eating macaque) (Cynomolgus monkey)		cell surface [GO:0009986]; integral component of membrane [GO:0016021]		KSGVGFSGDETR	5.44	0.248492	0.248492	2.29e-13	1239.63	0.748	0.472	0.783	10.24	0	0	11.6978	0	0	0	0	0	10.5628	10.5862	0	0	0	0	0	0	0	0	0	0	0	0	0	11.1357	0	12.7906	0	0	0	0	0
A0A2K5U0M3	A0A2K5U0M3_MACFA	Mu-type opioid receptor		Macaca fascicularis (Crab-eating macaque) (Cynomolgus monkey)		axon [GO:0030424]; dendrite [GO:0030425]; integral component of membrane [GO:0016021]; perikaryon [GO:0043204]; plasma membrane [GO:0005886]	beta-endorphin receptor activity [GO:0004979]	MSDAQLGPLR	9.25	1	1	4.6e-13	1088.48	0.894	0.783	0.761	0	0	16.1494	0	0	0	16.2918	0	0	16.7747	0	15.8689	0	0	0	0	13.0587	0	0	15.4975	0	0	0	15.5001	0	16.227	15.2183	10.6607	0	0	0	0
A0A2K5U0Q4	A0A2K5U0Q4_MACFA	Uncharacterized protein	LRRC34	Macaca fascicularis (Crab-eating macaque) (Cynomolgus monkey)				TPGAAVVGQR	11.22	1	1	0.0132826	955.872	0.855	0.849	0.558	17.1685	15.4227	15.6793	16.1238	14.2996	0	0	18.0134	11.5993	0	10.9159	12.175	0	13.9151	0	11.3086	15.5793	0	15.7172	13.8211	19.5368	0	16.9828	10.4865	10.7239	15.9996	12.1153	0	0	13.4361	14.1046	13.0709
A0A2K5U0T6	A0A2K5U0T6_MACFA	Uncharacterized protein	STK31	Macaca fascicularis (Crab-eating macaque) (Cynomolgus monkey)			ATP binding [GO:0005524]; protein kinase activity [GO:0004672]	EIKMR	9.75	0.916138	0.916138	0.205215	692.518	0.344	0.598	0.491	17.714	17.8524	17.9057	17.347	17.6006	17.8551	17.3523	17.8736	19.2347	16.3587	16.7854	17.2221	16.2901	16.7538	15.5653	16.2563	16.6564	18.7031	15.9417	17.1359	18.3612	16.0934	18.8227	16.7044	15.4641	19.0486	18.0498	16.9583	18.0367	0	17.9275	18.0649
A0A2K5U0W9	A0A2K5U0W9_MACFA	Uncharacterized protein	FREM2	Macaca fascicularis (Crab-eating macaque) (Cynomolgus monkey)	cell adhesion [GO:0007155]; cell communication [GO:0007154]; embryonic digit morphogenesis [GO:0042733]; eye development [GO:0001654]; heart development [GO:0007507]; inner ear development [GO:0048839]; kidney development [GO:0001822]; morphogenesis of an epithelium [GO:0002009]	basement membrane [GO:0005604]; integral component of membrane [GO:0016021]		EPGESVVIR	4.24	0.192348	0.192348	0.101791	983.832	0.484	0.637	0.258	14.2648	0	13.8842	14.0791	13.6248	14.9573	0	14.8587	13.1878	9.36149	15.7451	12.4343	0	0	0	0	0	11.6914	13.0724	0	12.01	14.1466	16.1917	16.0466	0	14.4591	14.6282	0	0	0	0	0
A0A2K5U0Y3	A0A2K5U0Y3_MACFA	Uncharacterized protein	TDRD6	Macaca fascicularis (Crab-eating macaque) (Cynomolgus monkey)				TGEENISKVIAQAGYAK	6.9	1	1	0.301465	1781.05	0.569	0.931	0.274	0	0	20.6109	0	0	16.061	15.0909	16.2211	0	14.6218	0	15.4612	0	0	0	0	0	0	0	0	0	16.9085	0	0	16.5795	17.4229	14.47	15.9945	15.1932	0	0	0
A0A2K5U0Z8	A0A2K5U0Z8_MACFA	G_PROTEIN_RECEP_F3_4 domain-containing protein	GRM6	Macaca fascicularis (Crab-eating macaque) (Cynomolgus monkey)	detection of light stimulus involved in visual perception [GO:0050908]; G protein-coupled glutamate receptor signaling pathway [GO:0007216]; locomotory behavior [GO:0007626]; positive regulation of calcium ion import [GO:0090280]; retina development in camera-type eye [GO:0060041]	endoplasmic reticulum membrane [GO:0005789]; Golgi membrane [GO:0000139]; integral component of plasma membrane [GO:0005887]; new growing cell tip [GO:0035841]	glutamate receptor activity [GO:0008066]; G protein-coupled receptor activity [GO:0004930]; protein homodimerization activity [GO:0042803]	TSPILSLEDVAVGAITILPKR	3.5	0.121027	0.121027	0.115814	2193.32	0.181	0.129	0.232	10.4129	13.6116	11.1394	15.9164	13.9641	11.9216	11.9106	14.9402	0	15.3566	11.7712	13.6773	0	14.3951	14.0887	12.7512	0	13.6758	0	14.2971	13.5052	0	13.3983	13.7742	13.4808	12.2115	10.493	13.7591	0	0	11.9934	0
A0A2K5U128	A0A2K5U128_MACFA	Dilute domain-containing protein	RASIP1	Macaca fascicularis (Crab-eating macaque) (Cynomolgus monkey)				WPSGNSSGR	4.31	0.00716172	0.00716172	0.366814	947.452	0.312	0.16	0.448	15.27	0	0	15.0115	15.1037	16.8448	15.6161	0	15.2687	16.2092	15.3242	16.5131	0	16.5073	17.026	16.6272	0	0	16.8796	0	14.3185	0	15.1027	15.6818	16.7619	0	0	0	0	17.4002	0	15.6182
A0A2K5U159	A0A2K5U159_MACFA	Uncharacterized protein	RASIP1	Macaca fascicularis (Crab-eating macaque) (Cynomolgus monkey)	angiogenesis [GO:0001525]; branching morphogenesis of an epithelial tube [GO:0048754]; negative regulation of autophagy [GO:0010507]; negative regulation of membrane permeability [GO:1905709]; negative regulation of Rho-dependent protein serine/threonine kinase activity [GO:2000299]; negative regulation of Rho protein signal transduction [GO:0035024]; positive regulation of integrin activation [G…	cell-cell junction [GO:0005911]; protein-containing complex [GO:0032991]	GTPase binding [GO:0051020]; protein homodimerization activity [GO:0042803]	ASASPGVLK	4.29	1	1	0.018463	826.555	0.092	0.318	0.036	0	0	17.2561	17.782	16.2265	16.6017	14.5402	16.5154	0	0	0	0	0	0	0	0	0	0	0	0	0	0	0	0	0	13.5899	18.8101	18.4235	0	0	0	0
A0A2K5U177	A0A2K5U177_MACFA	CTP_transf_like domain-containing protein	PCYT1B	Macaca fascicularis (Crab-eating macaque) (Cynomolgus monkey)	phospholipid biosynthetic process [GO:0008654]		catalytic activity [GO:0003824]	MLQALSPKQSPLK	6.38	1	1	0.364446	1451.71	0.433	0.862	0.181	0	0	0	0	17.1088	16.5859	15.9114	17.9707	0	18.4371	0	0	0	0	16.1289	0	0	0	0	0	0	0	0	18.28	10.9618	14.5984	15.6143	0	0	18.0833	17.2928	0
A0A2K5U178	A0A2K5U178_MACFA	WD_REPEATS_REGION domain-containing protein		Macaca fascicularis (Crab-eating macaque) (Cynomolgus monkey)				AGISSQPGNSPSGTVV	12.88	0.197177	0.197177	2.51e-12	1456.51	0.503	0.936	0.283	0	12.8854	14.6515	13.0348	12.1815	0	0	0	0	0	0	15.4947	13.7572	0	14.4956	16.891	0	14.5342	12.7166	17.8359	0	0	16.3911	16.4412	0	0	15.1872	11.5209	10.7195	0	0	0
A0A2K5U194	A0A2K5U194_MACFA	Uncharacterized protein	SALL2	Macaca fascicularis (Crab-eating macaque) (Cynomolgus monkey)				EPGESSSRK	7.25	1	1	0.244854	975.573	0.769	0.472	0.927	0	0	0	0	0	16.1734	0	0	0	0	16.5539	0	15.4182	17.564	0	0	0	0	17.652	0	0	0	0	0	0	0	0	0	0	0	17.1476	0
A0A2K5U1A8	A0A2K5U1A8_MACFA	Uncharacterized protein	IPO5	Macaca fascicularis (Crab-eating macaque) (Cynomolgus monkey)				FENCVALHK	2.21	1	1	0.0324859	1117.98	0.911	0.704	0.847	0	0	0	11.2214	0	11.3356	0	13.5766	0	14.9751	0	0	0	0	0	0	12.944	0	0	0	0	12.504	0	13.0309	0	11.284	0	0	0	14.3175	0	0
A0A2K5U1D4	A0A2K5U1D4_MACFA	Uncharacterized protein	PRRC2B	Macaca fascicularis (Crab-eating macaque) (Cynomolgus monkey)				NPAWEP	9.55	1	1	0.371262	714.26	0.663	0.376	0.783	0	16.8495	16.3326	0	0	17.0997	0	0	0	15.5113	0	0	0	0	0	0	0	0	0	0	0	0	0	0	16.3806	0	0	0	0	0	0	16.5164
A0A2K5U1E2	A0A2K5U1E2_MACFA	Uncharacterized protein	DNAH9	Macaca fascicularis (Crab-eating macaque) (Cynomolgus monkey)	cilium movement [GO:0003341]	9+2 motile cilium [GO:0097729]; distal portion of axoneme [GO:0120135]; dynein complex [GO:0030286]; microtubule [GO:0005874]	ATP binding [GO:0005524]; microtubule motor activity [GO:0003777]	ASLLNIIK	14.85	1	1	0.189118	870.414	0.126	0.506	0.108	0	0	0	0	14.9734	16.8063	15.5074	0	0	0	0	0	0	0	0	19.2465	0	0	0	0	0	0	0	0	19.3722	0	18.5657	0	18.7154	0	16.8099	18.6395
A0A2K5U1F8	A0A2K5U1F8_MACFA	Uncharacterized protein	ATP6V1B2	Macaca fascicularis (Crab-eating macaque) (Cynomolgus monkey)	ATP metabolic process [GO:0046034]; proton transmembrane transport [GO:1902600]	apical plasma membrane [GO:0016324]; cytosol [GO:0005829]; intracellular membrane-bounded organelle [GO:0043231]; microvillus [GO:0005902]; proton-transporting V-type ATPase, V1 domain [GO:0033180]; ruffle [GO:0001726]	ATP binding [GO:0005524]	DGGDKMALR	5.51	1	1	5.73e-13	977.596	0.201	0.077	0.698	0	12.6567	0	0	0	0	0	14.772	11.9598	15.3311	13.3624	14.0118	0	0	15.1788	0	0	0	0	13.7649	0	0	0	0	10.8131	0	0	0	0	0	0	12.625
A0A2K5U1G9	A0A2K5U1G9_MACFA	F-BAR domain-containing protein	FCHSD1	Macaca fascicularis (Crab-eating macaque) (Cynomolgus monkey)				GGPPPAS	9.42	0.0062239	0.0062239	0.133042	582.444	0.183	0.2	0.186	19.3566	16.1963	16.0632	18.993	19.1479	19.2413	18.5588	19.2997	17.5213	19.1288	17.8781	19.1018	17.8912	16.2121	14.6839	15.5793	16.006	20.6412	15.4128	18.5648	17.5306	18.1086	20.0554	15.797	17.4913	16.4952	18.1366	15.6879	16.5103	16.4655	16.0674	15.2362
A0A2K5U1J2	A0A2K5U1J2_MACFA	Uncharacterized protein	TOM1L2	Macaca fascicularis (Crab-eating macaque) (Cynomolgus monkey)	intracellular protein transport [GO:0006886]			VLALIQIAR	6.65	0.50961	0.50961	0.205368	996.018	0.806	0.879	0.555	0	13.8633	15.3125	14.1927	14.7265	12.6353	12.7216	14.9625	0	0	14.416	15.2589	0	14.8815	15.3196	13.7323	14.0145	14.6194	0	14.4453	0	15.9683	0	16.2195	0	12.0479	13.9946	15.2262	14.5191	0	15.6517	14.8707
A0A2K5U1K5	A0A2K5U1K5_MACFA	Cellular retinaldehyde-binding protein	EGM_16266	Macaca fascicularis (Crab-eating macaque) (Cynomolgus monkey)	visual perception [GO:0007601]	centrosome [GO:0005813]; cytosol [GO:0005829]; nucleoplasm [GO:0005654]	11-cis retinal binding [GO:0005502]	DKYGR	6.9	1	1	0.168038	638.056	0.013	0.003	0.313	17.1214	0	16.1487	17.5827	18.4703	19.9144	0	0	18.5887	0	0	0	0	17.2029	0	17.3674	16.8372	19.8975	19.4215	0	21.3046	20.6001	20.1613	21.4371	0	18.34	18.9676	19.2417	0	20.5482	19.3555	18.9696
A0A2K5U1N5	A0A2K5U1N5_MACFA	Uncharacterized protein	LYSMD4	Macaca fascicularis (Crab-eating macaque) (Cynomolgus monkey)		integral component of membrane [GO:0016021]		GSWVAGRR	5.19	1	1	0.0674676	887.566	0.126	0.048	0.558	0	14.1004	14.5417	14.3355	13.9907	0	12.5024	0	12.685	0	0	0	0	0	13.9763	9.88174	0	14.2788	14.1535	16.2566	12.2318	13.373	15.7946	15.9045	0	12.6273	0	0	15.1771	14.9228	15.1254	12.3083
A0A2K5U1P5	A0A2K5U1P5_MACFA	Uncharacterized protein	SLC8A3	Macaca fascicularis (Crab-eating macaque) (Cynomolgus monkey)	cell communication [GO:0007154]	integral component of membrane [GO:0016021]; plasma membrane [GO:0005886]	calcium:sodium antiporter activity [GO:0005432]; calmodulin binding [GO:0005516]; metal ion binding [GO:0046872]	KGGDMSK	3.86	1	1	0.177885	723.227	0.194	0.083	0.734	0	0	15.0634	14.7368	0	0	0	0	0	16.5728	0	15.0894	0	0	0	0	14.8698	0	0	0	0	16.2	18.2142	16.5715	0	17.6812	15.9106	0	0	16.2833	15.7277	0
A0A2K5U1Q3	A0A2K5U1Q3_MACFA	Uncharacterized protein		Macaca fascicularis (Crab-eating macaque) (Cynomolgus monkey)	positive regulation of establishment of protein localization to telomere [GO:1904851]; positive regulation of telomere maintenance via telomerase [GO:0032212]; protein folding [GO:0006457]; protein stabilization [GO:0050821]	chaperonin-containing T-complex [GO:0005832]; microtubule [GO:0005874]	ATP binding [GO:0005524]; unfolded protein binding [GO:0051082]; WD40-repeat domain binding [GO:0071987]	ESLCLFLLATPRR	3.51	0.791875	0.791875	0.151073	1577.07	0.294	0.381	0.204	14.0132	15.6993	12.5601	13.8179	13.7409	0	0	12.4594	0	0	13.6233	0	16.0058	0	0	0	13.9386	13.6178	0	0	16.7442	0	0	0	14.5375	14.7197	0	0	13.9171	14.602	15.0597	14.8027
[truncated: 8,784 more rows]

## Sheet: Supplementary 2
Supplementary 2: Differeantially expressed proteins																	NI01	NI02	NI03	NI04	NI05	NI06	NI07	NI08	NI09	NI10	NI11	NI12	NI13	NI14	NI15	NI16	MO01	MO02	MO03	MO04	MO05	MO06	MO07	MO08	MO09	MU01	MU02	MU03	MU04	MU05	MU06	MU07
[truncated: 940 more rows]

[truncated: 4 more sheets: Supplementary 3, Supplementary 4, Supplementary 5, Supplementary 6]
